# Supplementary material for: Immunological Signatures after Bordetella pertussis Infection Demonstrate Importance of Pulmonary Innate Immune Cells
Source: PLoS One. 2016 Oct 6;11(10):e0164027. doi: 10.1371/journal.pone.0164027 (PMC5053408; doi:10.1371/journal.pone.0164027)
Supplement: S1 Table — Full list of 786 genes that are differentially expressed in the lungs of protected and unprotected mice following a B. pertussis challenge. Information includes official gene symbol, cluster number, expression profiles, EntrezID, Pubmed link, and full gene name. (XLSX) [file pone.0164027.s002.xlsx]

## Sheet: Total list (2)
				UNPROTECTED							PROTECTED
#	Official gene	Cluster	D0	4h	D2	D7	D14		D0	4h	D2	D7	D10	D14	EntrezID	Pubmed link	Gene Name
1	RPL22	I	1	0.895093	0.732499	0.651677	0.726507		0.808407	0.86416	0.70745	0.686051	1.01807	0.778571	19934	http://www.ncbi.nlm.nih.gov/gene/19934	similar to 60S ribosomal protein L22 (Heparin binding protein HBp15); ribosomal protein L22 pseudogene; predicted gene 6784; ribosomal protein L22
2	IMP3	I	1	0.918865	0.75139	0.638104	0.704507		0.831197	0.896967	0.737456	0.776875	0.871712	0.776454	102462	http://www.ncbi.nlm.nih.gov/gene/102462	IMP3, U3 small nucleolar ribonucleoprotein, homolog (yeast); RIKEN cDNA 4933427G23 gene
3	WFDC1	I	1	1.09732	0.67211	0.630175	0.67945		0.85799	1.12048	0.701322	0.820241	0.801584	0.759553	67866	http://www.ncbi.nlm.nih.gov/gene/67866	WAP four-disulfide core domain 1
4	FGFBP1	I	1	1.23776	0.848055	0.652936	0.692077		0.856193	1.0843	0.723373	0.710557	1.04374	0.903296	14181	http://www.ncbi.nlm.nih.gov/gene/14181	fibroblast growth factor binding protein 1
5	BRMS1	I	1	1.18842	0.723308	0.657622	0.796869		0.883623	1.17099	0.945251	0.849817	1.20554	0.82998	107392	http://www.ncbi.nlm.nih.gov/gene/107392	breast cancer metastasis-suppressor 1
6	PLLP	I	1	1.06957	0.714746	0.659446	0.697845		0.872548	1.02633	0.81787	0.709934	0.916118	0.770779	67801	http://www.ncbi.nlm.nih.gov/gene/67801	plasma membrane proteolipid
7	METTL7A2	I	1	1.20538	0.765945	0.583115	0.702126		0.92229	1.08727	0.693004	0.726657	1.03051	0.904389	393082	http://www.ncbi.nlm.nih.gov/gene/393082	HIG1 domain family, member 1C; UbiE-YGHL1 fusion protein; methyltransferase like 7A2
8	CRISPLD2	I	1	1.70815	0.850971	0.763618	0.632411		0.805065	1.48749	0.910046	0.728335	0.915415	0.747691	78892	http://www.ncbi.nlm.nih.gov/gene/78892	cysteine-rich secretory protein LCCL domain containing 2
9	CYP4B1	I	1	1.55636	0.924214	0.879166	0.576022		1.08356	1.42627	0.927735	0.830805	1.21651	0.812261	13120	http://www.ncbi.nlm.nih.gov/gene/13120	predicted gene 12839; cytochrome P450, family 4, subfamily b, polypeptide 1
10	AFAP1L1	I	1	1.08839	0.812734	0.694419	0.630809		0.917225	1.00597	0.764452	0.722015	0.955682	0.757501	106877	http://www.ncbi.nlm.nih.gov/gene/106877	actin filament associated protein 1-like 1
11	P4HA1	I	1	0.823531	0.764157	0.713519	0.64606		0.803214	0.787881	0.751382	0.725958	0.673898	0.824316	18451	http://www.ncbi.nlm.nih.gov/gene/18451	procollagen-proline, 2-oxoglutarate 4-dioxygenase (proline 4-hydroxylase), alpha 1 polypeptide
12	HEATR3	I	1	0.81213	0.684296	0.699085	0.655365		0.711211	0.789959	0.722054	0.690455	0.744497	0.692646	234549	http://www.ncbi.nlm.nih.gov/gene/234549	HEAT repeat containing 3
13	CYP2B10	I	1	1.21152	0.832004	0.698116	0.657186		0.864195	1.11266	0.75752	0.731643	0.846713	0.828029	13088	http://www.ncbi.nlm.nih.gov/gene/13088	cytochrome P450, family 2, subfamily b, polypeptide 10
14	LGI3	I	1	0.674802	0.824968	0.746188	0.663707		0.773744	0.824081	0.783152	0.768172	0.762534	0.829934	213469	http://www.ncbi.nlm.nih.gov/gene/213469	leucine-rich repeat LGI family, member 3
15	GNG11	I	1	0.693767	0.775418	0.741092	0.663842		0.765056	0.705668	0.721785	0.694103	0.731009	0.761654	66066	http://www.ncbi.nlm.nih.gov/gene/66066	guanine nucleotide binding protein (G protein), gamma 11
16	HSPB1	I	1	1.2194	0.769334	0.711259	0.580338		0.847764	1.45875	0.890216	0.702999	0.982014	0.906654	15507	http://www.ncbi.nlm.nih.gov/gene/15507	heat shock protein 1
17	ALDH1A1	I	1	1.31287	0.729726	0.581333	0.591543		0.828942	1.18235	0.684829	0.71222	0.868303	0.787426	11668	http://www.ncbi.nlm.nih.gov/gene/11668	aldehyde dehydrogenase family 1, subfamily A1
18	ACAA2	I	1	1.0533	0.704445	0.636032	0.640181		1.00858	1.09312	0.982942	0.688927	1.18222	0.712182	52538	http://www.ncbi.nlm.nih.gov/gene/52538	acetyl-Coenzyme A acyltransferase 2 (mitochondrial 3-oxoacyl-Coenzyme A thiolase)
19	IGFBP6	I	1	1.24218	0.752752	0.646039	0.609957		0.77427	0.957156	0.808157	0.709676	0.931899	0.895191	16012	http://www.ncbi.nlm.nih.gov/gene/16012	insulin-like growth factor binding protein 6
20	IL1B	I	1	1.69303	1.39532	2.67597	2.06534		1.06329	1.11545	1.23468	1.22714	0.883094	0.8917	16176	http://www.ncbi.nlm.nih.gov/gene/16176	interleukin 1 beta
21	IL1RN	I	1	1.87875	1.20917	1.6707	1.57452		1.08981	1.44327	1.14979	1.31061	1.24502	1.1994	16181	http://www.ncbi.nlm.nih.gov/gene/16181	interleukin 1 receptor antagonist
22	KLRA17	I	1	0.809477	1.2284	1.57161	1.49129		0.899744	0.773335	0.895398	1.05775	0.856729	0.931697	170733	http://www.ncbi.nlm.nih.gov/gene/170733	killer cell lectin-like receptor, subfamily A, member 17; killer cell lectin-like receptor, subfamily A, member 17B
23	PDPN	I	1	1.40905	1.28306	1.57889	1.32269		1.18006	1.27512	1.27804	1.11085	1.2259	1.11905	14726	http://www.ncbi.nlm.nih.gov/gene/14726	podoplanin
24	ANLN	I	1	0.822492	1.10536	1.52899	1.43185		0.80153	0.7169	0.877592	0.976453	0.853246	1.0268	68743	http://www.ncbi.nlm.nih.gov/gene/68743	anillin, actin binding protein
25	FCGR4	I	1	0.950851	0.940288	1.51406	1.3275		1.04973	0.988127	1.19396	1.12667	1.09936	0.957441	246256	http://www.ncbi.nlm.nih.gov/gene/246256	Fc receptor, IgG, low affinity IV
26	KIF23	I	1	0.724539	1.1208	1.50408	1.34886		0.875776	0.755703	1.1454	1.13782	0.80751	1.0749	71819	http://www.ncbi.nlm.nih.gov/gene/71819	kinesin family member 23
27	1600020E01RIK	I	1	0.93692	1.36787	1.50587	1.33726		1.2857	0.909699	1.2581	1.37765	0.906466	1.28402	72012	http://www.ncbi.nlm.nih.gov/gene/72012	RIKEN cDNA 1600020E01 gene
28	LXN	I	1	1.16923	1.25677	1.50699	1.48929		1.05158	1.09331	1.33981	1.0091	1.22402	1.22282	17035	http://www.ncbi.nlm.nih.gov/gene/17035	latexin
29	MAP2K7	I	1	1.21457	1.44083	1.50968	1.35233		1.40552	1.26283	1.38431	1.36951	1.20362	1.2751	26400	http://www.ncbi.nlm.nih.gov/gene/26400	predicted gene 14378; similar to transforming growth factor, beta receptor III (betaglycan, 300kDa); mitogen-activated protein kinase kinase 7
30	CENPF	I	1	0.76723	1.08075	1.50984	1.47793		0.767788	0.738845	0.836291	1.06518	0.801987	1.02114	108000	http://www.ncbi.nlm.nih.gov/gene/108000	centromere protein F
31	DTL	I	1	0.906608	1.20245	1.53424	1.46549		0.92427	0.977894	1.08947	1.10571	0.93216	1.18849	76843	http://www.ncbi.nlm.nih.gov/gene/76843	denticleless homolog (Drosophila)
32	ABR	I	1	1.05618	1.35549	1.55647	1.22236		1.19252	0.974015	1.47017	1.3295	0.852006	1.21292	109934	http://www.ncbi.nlm.nih.gov/gene/109934	active BCR-related gene
33	IRG1	I	1	1.22153	1.01131	1.56157	1.36164		1.05357	1.15028	1.12767	1.14608	1.03665	1.05328	16365	http://www.ncbi.nlm.nih.gov/gene/16365	immunoresponsive gene 1
34	C3AR1	I	1	1.18076	1.1055	1.56723	1.39704		1.29286	1.42152	1.40609	1.40916	1.42784	1.38628	12267	http://www.ncbi.nlm.nih.gov/gene/12267	complement component 3a receptor 1
35	RNF149	I	1	1.06105	1.20291	1.56991	1.46748		1.05811	0.909186	1.12055	1.29816	0.930037	1.15915	67702	http://www.ncbi.nlm.nih.gov/gene/67702	ring finger protein 149
36	FPR1	I	1	1.29556	1.21995	1.5925	1.43057		1.11833	1.12456	0.948804	1.11893	1.07209	1.12976	14293	http://www.ncbi.nlm.nih.gov/gene/14293	formyl peptide receptor 1
37	CD300LF	I	1	1.01512	1.1054	1.60158	1.31068		1.01005	1.11102	1.25626	1.16931	1.17681	0.962682	246746	http://www.ncbi.nlm.nih.gov/gene/246746	CD300 antigen like family member F
38	CLEC4D	I	1	1.25907	1.21682	1.61959	1.46958		1.10662	1.15367	1.11324	1.17801	1.01322	1.26116	17474	http://www.ncbi.nlm.nih.gov/gene/17474	C-type lectin domain family 4, member d
39	FN1	I	1	1.4987	1.31918	1.62451	1.35309		1.23168	1.37374	1.32397	1.08548	1.25224	1.21637	14268	http://www.ncbi.nlm.nih.gov/gene/14268	fibronectin 1
40	PLAC8	I	1	0.742274	1.06077	1.70585	1.41996		1.07924	0.809528	1.18143	1.03752	0.763857	0.773648	231507	http://www.ncbi.nlm.nih.gov/gene/231507	placenta-specific 8
41	CDC20	I	1	1.06377	1.02969	1.70448	1.39228		0.923336	1.15417	1.23525	0.885534	1.14764	0.919017	107995	http://www.ncbi.nlm.nih.gov/gene/107995	cell division cycle 20 homolog (S. cerevisiae)
42	S100A8	I	1	1.0382	1.14729	1.76624	1.27575		0.741341	0.780389	0.849436	0.808084	0.974604	0.773407	20201	http://www.ncbi.nlm.nih.gov/gene/20201	S100 calcium binding protein A8 (calgranulin A)
43	ZFP187	I	1	1.06891	1.52186	1.3013	1.08855		1.12024	0.923461	1.10512	1.36732	0.930555	1.19723	432731	http://www.ncbi.nlm.nih.gov/gene/432731	zinc finger protein 187
44	A830058I18RIK	I	1	1.15562	1.57288	1.32778	1.44138		1.20661	0.968933	1.10014	1.3293	1.17523	1.29937	319788	http://www.ncbi.nlm.nih.gov/gene/319788	RIKEN cDNA A830058I18 gene
45	D830015G02RIK	I	1	0.903682	1.52227	1.50488	1.19141		1.08035	0.809734	1.24883	1.30806	0.878657	1.21269	791403	http://www.ncbi.nlm.nih.gov/gene/791403	RIKEN cDNA D830015G02 gene
46	1810019D21RIK	I	1	1.24455	1.56211	1.55844	1.19891		1.4761	1.17502	1.19848	1.44741	1.10825	1.39533	69771	http://www.ncbi.nlm.nih.gov/gene/69771	RIKEN cDNA 1810019D21 gene
47	2810417H13RIK	I	1	0.661949	0.994681	1.13327	1.59031		0.792975	0.740936	1.04473	1.16843	0.786596	1.03578	68026	http://www.ncbi.nlm.nih.gov/gene/68026	predicted gene 15428; RIKEN cDNA 2810417H13 gene; predicted gene 9171
48	1600029D21RIK	I	1	1.41243	1.00017	1.26908	1.5238		1.25668	1.43142	1.40589	1.38073	1.41352	1.29646	76509	http://www.ncbi.nlm.nih.gov/gene/76509	RIKEN cDNA 1600029D21 gene
49	FXYD4	I	1	1.35516	1.13466	1.32957	1.56367		1.14697	1.31471	1.16963	1.07756	1.26645	1.24311	108017	http://www.ncbi.nlm.nih.gov/gene/108017	FXYD domain-containing ion transport regulator 4
50	PPIL6	I	1	0.998812	1.09999	1.18256	1.57821		1.16339	0.987116	1.05823	1.32779	1.19184	1.23996	73075	http://www.ncbi.nlm.nih.gov/gene/73075	peptidylprolyl isomerase (cyclophilin)-like 6
51	9030425E11RIK	I	1	0.966633	1.16566	1.32932	1.59403		1.16095	0.890876	1.26208	1.29973	1.26388	1.19384	71566	http://www.ncbi.nlm.nih.gov/gene/71566	RIKEN cDNA 9030425E11 gene
52	CYP7B1	I	1	1.22852	0.960798	1.15872	1.59756		0.983305	1.17874	1.23118	1.3168	1.15396	1.09537	13123	http://www.ncbi.nlm.nih.gov/gene/13123	cytochrome P450, family 7, subfamily b, polypeptide 1
53	SIRPB1A	I	1	0.978108	1.14717	1.40259	1.5465		1.04682	0.922777	1.10732	1.04987	1.07079	0.959568	320832	http://www.ncbi.nlm.nih.gov/gene/320832	signal-regulatory protein beta 1; similar to SIRP beta 1 cell surface protein
54	CCL28	I	1	1.04082	1.02153	1.13697	1.5541		1.11603	1.17995	1.12001	1.20232	1.10567	1.20369	56838	http://www.ncbi.nlm.nih.gov/gene/56838	chemokine (C-C motif) ligand 28
55	ART2B	I	1	1.01322	0.926089	1.14477	1.5499		1.33482	1.29097	1.28164	1.4392	1.36881	1.25321	11872	http://www.ncbi.nlm.nih.gov/gene/11872	ADP-ribosyltransferase 2b
56	IL17F	I	1	1.13073	1.03033	1.22607	1.63023		1.20006	1.22085	1.3441	1.23733	1.2101	1.15597	257630	http://www.ncbi.nlm.nih.gov/gene/257630	interleukin 17F
57	DSCC1	I	1	0.808775	1.11119	1.30681	1.50859		0.916377	0.824441	0.937527	1.08343	0.848554	1.05451	72107	http://www.ncbi.nlm.nih.gov/gene/72107	defective in sister chromatid cohesion 1 homolog (S. cerevisiae)
58	CCL21B	I	1	1.15237	1.09847	1.09444	1.5029		1.36042	1.47237	1.45061	1.32386	1.48774	1.3809	100041593	http://www.ncbi.nlm.nih.gov/gene/100041593	predicted gene 13304; similar to beta chemokine Exodus-2; predicted gene 10591; chemokine (C-C motif) ligand 21B; chemokine (C-C motif) ligand 21C (leucine)
59	CAPSL	I	1	0.918366	1.11045	1.08643	1.50975		0.997038	1.01136	0.930012	1.30752	1.05853	1.31585	75568	http://www.ncbi.nlm.nih.gov/gene/75568	calcyphosine-like
60	GM14277	I	1	1.11803	1.34273	1.3896	1.51333		1.15014	1.19025	1.37512	1.31892	1.307	1.33628	100043882	http://www.ncbi.nlm.nih.gov/gene/100043882	small nuclear ribonucleoprotein D1; predicted gene 14277
61	CD1D2	I	1	1.15856	1.27363	1.40118	1.53333		1.32049	1.17034	1.28216	1.21386	1.32979	1.20456	12480	http://www.ncbi.nlm.nih.gov/gene/12480	CD1d1 antigen; CD1d2 antigen
62	SPA17	I	1	1.06351	1.06337	1.09145	1.5354		1.24657	1.2181	1.14207	1.35762	1.35384	1.44319	20686	http://www.ncbi.nlm.nih.gov/gene/20686	sperm autoantigenic protein 17
63	CD48	I	1	0.734043	0.964845	1.10153	1.5394		1.05194	0.879096	0.977878	1.42598	0.91617	1.33658	12506	http://www.ncbi.nlm.nih.gov/gene/12506	CD48 antigen
64	PIH1D2	I	1	1.15917	1.19015	1.21219	1.54149		1.15612	1.16119	0.970395	1.41349	1.14934	1.38929	72614	http://www.ncbi.nlm.nih.gov/gene/72614	PIH1 domain containing 2; similar to PIH1 domain containing 2
65	FBXO5	I	1	0.753066	1.04457	1.342	1.55133		0.890334	0.812692	0.954445	1.12437	0.814204	1.17726	67141	http://www.ncbi.nlm.nih.gov/gene/67141	F-box protein 5
66	ASPM	I	1	0.740963	1.02451	1.25548	1.55177		0.77096	0.737254	0.880443	0.983696	0.829319	0.961657	12316	http://www.ncbi.nlm.nih.gov/gene/12316	asp (abnormal spindle)-like, microcephaly associated (Drosophila)
67	PIF1	I	1	1.02666	1.13729	1.35454	1.55574		1.03157	1.09554	1.21917	1.17826	1.10811	1.09674	208084	http://www.ncbi.nlm.nih.gov/gene/208084	PIF1 5'-to-3' DNA helicase homolog (S. cerevisiae)
68	CASP1	I	1	1.0423	1.20763	1.32708	1.56716		1.11744	1.03443	1.16241	1.38956	1.24251	1.38248	12362	http://www.ncbi.nlm.nih.gov/gene/12362	caspase 1; hypothetical protein LOC100044207
69	SPC25	I	1	0.76759	1.02504	1.45723	1.59457		0.814347	0.733089	0.96895	1.04802	0.806829	1.14753	66442	http://www.ncbi.nlm.nih.gov/gene/66442	SPC25, NDC80 kinetochore complex component, homolog (S. cerevisiae)
70	KIF15	I	1	0.970328	1.22138	1.4584	1.59702		1.10894	0.98827	1.2541	1.35841	1.10098	1.27961	209737	http://www.ncbi.nlm.nih.gov/gene/209737	kinesin family member 15
71	MIS18BP1	I	1	0.81795	1.1808	1.40215	1.61539		0.914182	0.769927	0.909867	1.15108	0.944095	1.16088	217653	http://www.ncbi.nlm.nih.gov/gene/217653	MIS18 binding protein 1
72	CLEC4B1	I	1	0.985494	1.0792	1.35562	1.65905		1.153	1.14888	1.21857	1.12265	1.15636	1.31301	69810	http://www.ncbi.nlm.nih.gov/gene/69810	C-type lectin domain family 4, member b1
73	VEGFC	I	1	1.40213	1.2483	1.40616	1.6478		1.28657	1.26094	1.25149	1.28121	1.37576	1.42785	22341	http://www.ncbi.nlm.nih.gov/gene/22341	vascular endothelial growth factor C
74	CKS1B	I	1	0.993112	0.967578	1.2064	1.61632		0.836221	0.996951	1.23022	1.02472	1.09268	1.04788	54124	http://www.ncbi.nlm.nih.gov/gene/54124	predicted gene 10124; predicted gene 6340; CDC28 protein kinase 1b
75	KLF4	I	1	1.18593	1.35127	1.00173	1.61709		1.37394	0.789179	1.42257	1.1388	1.21735	1.23224	16600	http://www.ncbi.nlm.nih.gov/gene/16600	Kruppel-like factor 4 (gut)
76	LAIR1	I	1	1.00458	1.05946	1.37858	1.61726		1.18008	1.14194	1.36661	1.38865	1.23234	1.1196	52855	http://www.ncbi.nlm.nih.gov/gene/52855	leukocyte-associated Ig-like receptor 1
77	4930588N13RIK	I	1	1.13417	1.12985	1.19589	1.62672		1.23635	1.21913	1.11885	1.46206	1.25795	1.33683	75860	http://www.ncbi.nlm.nih.gov/gene/75860	RIKEN cDNA 4930588N13 gene
78	CYP1B1	I	1	1.09913	0.902606	1.2104	1.63053		1.31735	1.26926	1.27723	1.46638	1.1948	1.40298	13078	http://www.ncbi.nlm.nih.gov/gene/13078	cytochrome P450, family 1, subfamily b, polypeptide 1
79	MARCKSL1	I	1	1.16284	0.926401	1.28072	1.63245		1.10757	1.34792	1.34259	1.27483	1.34455	1.18543	17357	http://www.ncbi.nlm.nih.gov/gene/17357	MARCKS-like 1; predicted gene 9106
80	CDCA8	I	1	1.01667	1.04503	1.42922	1.64157		1.06239	1.11873	1.33156	1.20526	1.17249	1.12999	52276	http://www.ncbi.nlm.nih.gov/gene/52276	cell division cycle associated 8
81	CLEC4A2	I	1	1.03231	1.18582	1.45891	1.68354		1.22431	1.15501	1.31058	1.21777	1.28163	1.27428	26888	http://www.ncbi.nlm.nih.gov/gene/26888	C-type lectin domain family 4, member a2
82	CHL1	I	1	0.989323	0.954412	1.33708	1.6524		1.06359	1.18668	1.27074	1.23208	1.3824	1.10279	12661	http://www.ncbi.nlm.nih.gov/gene/12661	cell adhesion molecule with homology to L1CAM
83	KYNU	I	1	0.970218	1.00312	1.47829	1.67048		1.12394	1.17932	1.39322	1.29494	1.18252	1.21717	70789	http://www.ncbi.nlm.nih.gov/gene/70789	kynureninase (L-kynurenine hydrolase)
84	DEPDC1A	I	1	0.829603	1.09757	1.44554	1.67524		0.920288	0.830599	0.993623	1.09878	0.94226	1.07322	76131	http://www.ncbi.nlm.nih.gov/gene/76131	DEP domain containing 1a
85	SPATA24	I	1	1.11702	1.26074	1.37314	1.67917		1.27389	1.13044	1.2616	1.25324	1.41746	1.2168	71242	http://www.ncbi.nlm.nih.gov/gene/71242	RIKEN cDNA 5133400G04 gene
86	KIF11	I	1	0.790267	0.993314	1.47565	1.70173		0.88665	0.81415	1.02868	1.19476	0.987861	1.18638	16551	http://www.ncbi.nlm.nih.gov/gene/16551	kinesin family member 11
87	KRT79	I	1	1.12664	1.21639	1.43876	1.74478		1.24142	1.31659	1.47275	1.34422	1.3938	1.47613	223917	http://www.ncbi.nlm.nih.gov/gene/223917	keratin 79
88	CEACAM10	I	1	1.11854	0.996778	1.18648	1.71059		1.15781	1.19513	1.35986	1.39514	1.49595	1.42901	26366	http://www.ncbi.nlm.nih.gov/gene/26366	carcinoembryonic antigen-related cell adhesion molecule 10
89	CCNA1	I	1	0.932065	0.919638	1.4082	1.75014		0.906553	0.950909	0.942236	0.969665	1.00897	0.977915	12427	http://www.ncbi.nlm.nih.gov/gene/12427	cyclin A1
90	4832428D23RIK	I	1	1.19004	1.20703	1.36825	1.76263		0.900374	0.993273	0.876749	1.07293	1.04861	0.957281	403183	http://www.ncbi.nlm.nih.gov/gene/403183	RIKEN cDNA 4832428D23 gene
91	TOP2A	I	1	0.817086	1.02622	1.47401	1.81664		0.867002	0.889308	1.2024	1.10452	0.96381	1.13783	21973	http://www.ncbi.nlm.nih.gov/gene/21973	topoisomerase (DNA) II alpha
92	SAMSN1	I	1	0.890562	1.1302	1.43104	1.85147		1.05109	0.995691	0.953177	1.37469	0.995209	1.1872	67742	http://www.ncbi.nlm.nih.gov/gene/67742	SAM domain, SH3 domain and nuclear localization signals, 1
93	NCAPG	I	1	0.719364	0.994929	1.46158	1.96578		0.837716	0.788468	1.09936	1.16227	0.897533	1.13023	54392	http://www.ncbi.nlm.nih.gov/gene/54392	non-SMC condensin I complex, subunit G
94	MS4A6D	I	1	0.976373	1.15422	1.83874	1.64273		0.973017	1.07047	1.28571	1.32815	0.909821	1.11816	68774	http://www.ncbi.nlm.nih.gov/gene/68774	membrane-spanning 4-domains, subfamily A, member 6D
95	MS4A4C	I	1	0.747365	1.20922	1.82565	1.50208		1.0759	0.85481	1.10331	1.26037	0.865423	0.917168	64380	http://www.ncbi.nlm.nih.gov/gene/64380	membrane-spanning 4-domains, subfamily A, member 4C
96	GBP9	I	1	0.816801	1.34174	1.85158	1.57127		1.04672	0.772999	1.02207	1.48537	0.930065	1.23286	236573	http://www.ncbi.nlm.nih.gov/gene/236573	cDNA sequence BC057170
97	FAM64A	I	1	1.11477	0.992241	1.51355	1.58055		0.939026	1.1146	1.21727	1.01084	1.08513	0.978188	109212	http://www.ncbi.nlm.nih.gov/gene/109212	RIKEN cDNA 6720460F02 gene
98	SCD1	I	1	1.32214	1.10642	1.52486	1.71031		1.35213	1.44911	1.30557	1.137	1.40171	1.46602	20249	http://www.ncbi.nlm.nih.gov/gene/20249	stearoyl-Coenzyme A desaturase 1
99	CD200R1	I	1	0.91985	1.22576	1.565	1.63733		1.03769	0.93894	1.14549	1.44089	1.03751	1.48533	57781	http://www.ncbi.nlm.nih.gov/gene/57781	CD200 receptor 1
100	CCDC67	I	1	1.09001	1.31332	1.5618	1.67748		1.09674	1.00299	1.06202	1.25438	1.06438	1.24163	234964	http://www.ncbi.nlm.nih.gov/gene/234964	coiled-coil domain containing 67
101	KLRA2	I	1	0.750074	1.18651	1.58963	1.69064		0.978118	0.812368	0.933954	1.06712	0.850724	1.14063	16633	http://www.ncbi.nlm.nih.gov/gene/16633	killer cell lectin-like receptor, subfamily A, member 2
102	CLEC4A3	I	1	1.04452	1.26729	1.59395	1.63861		1.20082	1.17403	1.29861	1.30207	1.24234	1.25182	73149	http://www.ncbi.nlm.nih.gov/gene/73149	C-type lectin domain family 4, member a3
103	NUF2	I	1	0.818041	1.12704	1.59799	1.67129		0.852365	0.913063	1.1801	1.16874	0.922416	1.09856	66977	http://www.ncbi.nlm.nih.gov/gene/66977	similar to Nuf2 protein; NUF2, NDC80 kinetochore complex component, homolog (S. cerevisiae)
104	CD1D1	I	1	0.94226	1.36919	1.63526	1.67814		1.33384	1.02592	1.43923	1.45836	1.1135	1.39265	12479	http://www.ncbi.nlm.nih.gov/gene/12479	CD1d1 antigen; CD1d2 antigen
105	CCNE2	I	1	0.797514	1.14422	1.56253	1.60532		0.854143	0.791031	0.958626	0.987232	0.82947	1.2067	12448	http://www.ncbi.nlm.nih.gov/gene/12448	cyclin E2
106	ECT2	I	1	0.765914	1.13099	1.57304	1.50334		0.739628	0.718755	0.881749	0.925442	0.808781	0.920339	13605	http://www.ncbi.nlm.nih.gov/gene/13605	ect2 oncogene
107	IL1A	I	1	1.38404	1.48006	1.58676	1.52256		1.07657	0.978425	1.02177	1.08438	0.966349	1.30774	16175	http://www.ncbi.nlm.nih.gov/gene/16175	interleukin 1 alpha
108	SAA1	I	1	1.35052	0.993732	1.62165	1.50195		1.01676	1.00401	1.24556	1.09202	0.958046	0.981883	20208	http://www.ncbi.nlm.nih.gov/gene/20208	serum amyloid A 1
109	MS4A4A	I	1	1.28451	1.39127	1.70306	1.55611		1.17771	1.23004	1.21382	1.43031	1.16492	1.28805	666907	http://www.ncbi.nlm.nih.gov/gene/666907	membrane-spanning 4-domains, subfamily A, member 4A
110	CKS2	I	1	0.799404	1.05121	1.51257	1.80042		0.892461	0.964302	1.18103	1.14983	1.06637	1.15663	66197	http://www.ncbi.nlm.nih.gov/gene/66197	similar to Cyclin-dependent kinases regulatory subunit 2 (CKS-2); CDC28 protein kinase regulatory subunit 2; predicted gene 15452
111	CENPH	I	1	1.22192	1.20561	1.53021	1.84625		1.13205	1.25786	1.45967	1.21706	1.19138	1.31941	26886	http://www.ncbi.nlm.nih.gov/gene/26886	centromere protein H
112	PBK	I	1	0.872959	1.18757	1.82263	1.82288		0.819952	0.861055	1.15168	1.03014	0.933636	1.16511	52033	http://www.ncbi.nlm.nih.gov/gene/52033	PDZ binding kinase
113	CDK1	I	1	0.794703	1.00431	1.64617	1.8786		0.743455	0.786725	1.11089	0.936042	0.900178	1.00611	12534	http://www.ncbi.nlm.nih.gov/gene/12534	cell division cycle 2 homolog A (S. pombe)
114	CP	I	1	1.07853	1.29756	1.71461	1.817		1.10162	0.97448	1.23347	1.47467	0.97218	1.29864	12870	http://www.ncbi.nlm.nih.gov/gene/12870	ceruloplasmin
115	CD302	I	1	1.47151	1.24604	1.64532	1.78088		1.21488	1.27387	1.42875	1.3319	1.14462	1.47635	66205	http://www.ncbi.nlm.nih.gov/gene/66205	CD302 antigen
116	MS4A6C	I	1	0.962626	1.15543	1.68774	1.7482		1.19875	1.1786	1.40195	1.46126	1.13246	1.12368	73656	http://www.ncbi.nlm.nih.gov/gene/73656	membrane-spanning 4-domains, subfamily A, member 6C
117	IL6	I	1	1.35344	1.23775	2.38069	1.65818		1.00988	1.1471	1.07911	1.11023	1.02362	1.03181	16193	http://www.ncbi.nlm.nih.gov/gene/16193	interleukin 6
118	GP49A	I	1	1.35548	1.44893	2.01878	1.69793		1.18342	1.18651	1.22571	1.49201	1.12107	1.38994	14727	http://www.ncbi.nlm.nih.gov/gene/14727	glycoprotein 49 A; leukocyte immunoglobulin-like receptor, subfamily B, member 4
119	SYCP2	I	1	0.883069	1.39861	2.06622	1.69876		1.10426	0.743511	1.02142	1.22252	0.969519	1.1925	320558	http://www.ncbi.nlm.nih.gov/gene/320558	synaptonemal complex protein 2
120	S100A9	I	1	0.908775	1.43683	2.0355	1.62463		0.796039	0.693081	0.885102	0.93787	0.776976	0.83568	20202	http://www.ncbi.nlm.nih.gov/gene/20202	S100 calcium binding protein A9 (calgranulin B)
121	GBP11	I	1	0.884879	1.08323	2.2117	1.74635		1.1213	0.76071	1.3449	1.40053	0.975779	1.23175	634650	http://www.ncbi.nlm.nih.gov/gene/634650	guanylate binding protein 11
122	CXCR2	I	1	1.19625	1.35848	2.2204	1.86523		1.13749	1.0716	1.23513	1.13512	1.16753	1.07689	12765	http://www.ncbi.nlm.nih.gov/gene/12765	interleukin 8 receptor, beta
123	CCNA2	I	1	0.808307	1.12959	1.82315	2.21696		0.783207	0.751138	1.03207	1.1157	0.853169	1.13466	12428	http://www.ncbi.nlm.nih.gov/gene/12428	cyclin A2
124	FPR2	I	1	1.47306	1.47021	2.17868	2.22904		1.2402	1.28097	1.26665	1.48143	1.21592	1.47514	14289	http://www.ncbi.nlm.nih.gov/gene/14289	formyl peptide receptor 2
125	PTX3	I	1	1.35336	1.19404	2.26105	2.01444		1.22534	1.37945	1.3452	1.34895	1.34166	1.1255	19288	http://www.ncbi.nlm.nih.gov/gene/19288	pentraxin related gene
126	CKAP2	I	1	0.885288	1.18455	2.41022	2.17195		0.772301	0.866224	1.06857	1.03334	0.902835	1.12605	80986	http://www.ncbi.nlm.nih.gov/gene/80986	cytoskeleton associated protein 2
127	RBM3	I	1	1.33592	1.62048	1.66272	1.91493		1.27297	1.13087	1.44974	1.45791	1.4105	1.09038	19652	http://www.ncbi.nlm.nih.gov/gene/19652	predicted gene 15453; RNA binding motif protein 3
128	FIGF	I	1	1.51788	1.59406	2.06296	1.82794		1.2623	1.32398	1.37174	1.09139	1.24813	1.31204	14205	http://www.ncbi.nlm.nih.gov/gene/14205	c-fos induced growth factor
129	SLFN4	II	1	0.597171	1.35051	3.06925	1.62555		1.17769	0.497037	1.55548	1.6615	0.393504	0.846826	20558	http://www.ncbi.nlm.nih.gov/gene/20558	schlafen 4
130	LRRCC1	II	1	0.470331	1.91751	1.98287	1.98132		0.907591	0.49705	0.993261	1.58845	0.540814	1.90384	71710	http://www.ncbi.nlm.nih.gov/gene/71710	leucine rich repeat and coiled-coil domain containing 1
131	CD14	II	1	4.58261	1.21198	1.91331	1.57675		1.35631	2.95903	1.5566	1.47988	1.63173	1.3714	12475	http://www.ncbi.nlm.nih.gov/gene/12475	CD14 antigen
132	CXCL2	II	1	4.62742	1.59959	2.48707	2.03435		1.36614	1.8941	1.42843	1.17413	1.6691	1.62739	20310	http://www.ncbi.nlm.nih.gov/gene/20310	chemokine (C-X-C motif) ligand 2
133	CLEC4N	II	1	1.86421	0.959765	1.39027	1.60123		1.20315	1.93324	1.14602	1.11953	1.3426	1.27261	56620	http://www.ncbi.nlm.nih.gov/gene/56620	C-type lectin domain family 4, member n
134	CCL17	II	1	2.42616	0.835413	0.954019	1.85236		1.17512	2.34664	1.53661	1.41097	1.25884	1.37427	20295	http://www.ncbi.nlm.nih.gov/gene/20295	chemokine (C-C motif) ligand 17
135	CXCL3	II	1	3.36789	1.33266	1.81216	1.598		1.23647	1.97387	1.37706	1.24047	1.30561	1.46219	330122	http://www.ncbi.nlm.nih.gov/gene/330122	chemokine (C-X-C motif) ligand 3
136	SERPINA3I	II	1	1.84108	1.17319	1.57855	1.77731		1.15526	1.65862	1.30934	1.24561	1.39583	1.15508	628900	http://www.ncbi.nlm.nih.gov/gene/628900	predicted gene 6930; serine (or cysteine) peptidase inhibitor, clade A, member 3H
137	D17H6S56E-5	II	1	2.05178	1.24028	1.7418	1.53462		1.21523	1.66091	1.45109	1.25587	1.44556	1.16702	110956	http://www.ncbi.nlm.nih.gov/gene/110956	DNA segment, Chr 17, human D6S56E 5
138	SERPINA3H	II	1	2.03985	1.22999	1.86003	2.07898		1.22855	1.82846	1.46267	1.47288	1.45454	1.37647	546546	http://www.ncbi.nlm.nih.gov/gene/546546	predicted gene 6930; serine (or cysteine) peptidase inhibitor, clade A, member 3H
139	CLEC4E	II	1	2.15556	1.38342	2.07709	1.95067		1.21554	1.51647	1.21122	1.27584	1.14365	1.2897	56619	http://www.ncbi.nlm.nih.gov/gene/56619	C-type lectin domain family 4, member e
140	GADD45G	II	1	1.58732	1.11419	1.65773	1.00114		1.21666	2.08729	1.33756	1.03445	1.58635	1.08912	23882	http://www.ncbi.nlm.nih.gov/gene/23882	growth arrest and DNA-damage-inducible 45 gamma
141	MT1	II	1	2.51336	1.27472	1.51371	1.48495		1.34199	2.0091	1.47148	1.18832	1.53232	1.27326	17748	http://www.ncbi.nlm.nih.gov/gene/17748	metallothionein 1
142	TLR2	II	1	2.11502	1.1282	1.80419	1.34498		1.23975	2.07085	1.2772	1.29492	1.52124	1.23982	24088	http://www.ncbi.nlm.nih.gov/gene/24088	toll-like receptor 2
143	A130040M12RIK	II	1	2.49513	1.57137	1.61743	1.48829		1.46063	1.73299	1.26589	1.34553	0.84284	1.34106	319269	http://www.ncbi.nlm.nih.gov/gene/319269	RIKEN cDNA A130040M12 gene
144	GM3153	II	1	2.53186	1.41502	1.62887	1.39794		1.2262	2.07096	1.32489	1.38945	1.15702	1.30352	100041127	http://www.ncbi.nlm.nih.gov/gene/100041127
145	CH25H	II	1	1.77199	1.21015	1.54506	1.3318		1.09025	1.69278	1.45513	1.15976	1.22015	1.07324	12642	http://www.ncbi.nlm.nih.gov/gene/12642	cholesterol 25-hydroxylase
146	MT2	II	1	2.03998	1.08753	1.61734	1.28887		1.09026	1.6345	1.14283	1.02771	1.33598	1.06295	17750	http://www.ncbi.nlm.nih.gov/gene/17750	metallothionein 2
147	PIM1	II	1	1.51991	1.07839	1.60432	1.35997		1.45688	1.81099	1.67411	1.27977	1.71769	1.20082	18712	http://www.ncbi.nlm.nih.gov/gene/18712	proviral integration site 1
148	SERPINA3N	II	1	2.47108	1.16179	1.55893	1.59189		1.31598	2.12344	1.68447	1.30459	1.69172	1.21136	20716	http://www.ncbi.nlm.nih.gov/gene/20716	serine (or cysteine) peptidase inhibitor, clade A, member 3N
149	CXCL17	II	1	1.74986	1.24352	1.43854	2.04059		1.20885	1.74914	1.56123	1.24918	1.53676	1.2589	232983	http://www.ncbi.nlm.nih.gov/gene/232983	chemokine (C-X-C motif) ligand 17
150	H2-BL	II	1	1.61452	1.15066	1.31232	1.50516		1.44593	1.81602	1.53857	1.33639	1.94131	1.37591	14963	http://www.ncbi.nlm.nih.gov/gene/14963	histocompatibility 2, blastocyst; predicted gene 8810
151	SLC39A4	II	1	2.18609	1.12435	1.44315	1.53768		1.40204	2.14666	1.51635	1.36579	2.21039	1.37494	72027	http://www.ncbi.nlm.nih.gov/gene/72027	solute carrier family 39 (zinc transporter), member 4
152	CD209F	II	1	1.88242	1.1989	1.63766	2.31617		1.32452	1.35002	1.37884	1.21434	1.65767	1.38978	69142	http://www.ncbi.nlm.nih.gov/gene/69142	CD209f antigen
153	2300009N04RIK	II	1	1.7066	1.25534	1.25462	1.53097		1.23403	1.48753	1.51321	1.12852	1.77197	0.976278	69477	http://www.ncbi.nlm.nih.gov/gene/69477	RIKEN cDNA 2300009N04 gene
154	MMP3	II	1	1.25849	0.939696	1.25833	1.77171		1.42926	1.78536	1.51755	1.47558	1.48508	1.52288	17392	http://www.ncbi.nlm.nih.gov/gene/17392	matrix metallopeptidase 3
155	IFITM1	II	1	1.19849	1.06685	1.52179	1.98428		1.3394	1.68809	1.65123	1.61604	1.46476	1.52921	68713	http://www.ncbi.nlm.nih.gov/gene/68713	interferon induced transmembrane protein 1
156	GM7676	II	1	1.26597	1.10834	1.57599	2.10985		1.31181	1.80289	1.73685	1.71677	1.4711	1.56262	665536	http://www.ncbi.nlm.nih.gov/gene/665536	predicted gene, EG665536; interferon induced transmembrane protein 7
157	1700009P17RIK	II	1	1.28212	1.22659	1.23207	1.50275		1.29625	1.45479	1.19238	1.53414	1.68498	1.40708	75472	http://www.ncbi.nlm.nih.gov/gene/75472	RIKEN cDNA 1700009P17 gene
158	ANXA8	II	1	1.2972	1.06127	0.977502	1.57889		1.3248	1.64688	1.47267	1.3417	1.84533	1.39585	11752	http://www.ncbi.nlm.nih.gov/gene/11752	annexin A8
159	SLC28A3	II	1	1.25001	1.2261	1.24913	1.65078		1.4531	1.55493	1.43301	1.43687	1.6104	1.34419	114304	http://www.ncbi.nlm.nih.gov/gene/114304	solute carrier family 28 (sodium-coupled nucleoside transporter), member 3
160	DNASE1L3	II	1	1.16826	0.999973	1.18242	1.54566		1.41686	1.75554	1.83023	1.84035	1.9083	1.57871	13421	http://www.ncbi.nlm.nih.gov/gene/13421	deoxyribonuclease 1-like 3
161	C1QC	II	1	1.31859	1.01651	1.21998	1.70098		1.42742	1.97942	1.79195	1.74424	2.06601	1.59337	12262	http://www.ncbi.nlm.nih.gov/gene/12262	complement component 1, q subcomponent, C chain
162	AA467197	II	1	1.12636	0.933637	1.59516	2.1443		1.30751	1.73293	1.84301	1.66818	1.63589	1.46234	433470	http://www.ncbi.nlm.nih.gov/gene/433470	expressed sequence AA467197
163	PROM1	II	1	1.54178	1.03569	1.25343	2.19261		1.43752	1.69871	1.70399	1.57486	1.56625	1.44859	19126	http://www.ncbi.nlm.nih.gov/gene/19126	prominin 1
164	C1RB	II	1	1.62953	1.11973	1.47537	1.65313		1.47552	2.02695	1.69634	1.5167	1.8731	1.36544	667277	http://www.ncbi.nlm.nih.gov/gene/667277	complement component 1, r subcomponent; predicted gene 8551
165	H2-DMB2	II	1	1.14861	1.08624	1.26564	1.55735		1.44367	1.64071	1.66113	1.49729	1.52719	1.28826	15000	http://www.ncbi.nlm.nih.gov/gene/15000	histocompatibility 2, class II, locus Mb2
166	TMC5	II	1	1.29902	1.062	1.45212	2.05081		1.33072	1.85625	1.68816	1.60611	1.55736	1.45729	74424	http://www.ncbi.nlm.nih.gov/gene/74424	transmembrane channel-like gene family 5
167	PARM1	II	1	1.19239	1.02219	1.20632	1.55506		1.47226	1.5465	1.79384	1.52636	1.5941	1.42719	231440	http://www.ncbi.nlm.nih.gov/gene/231440	RIKEN cDNA 9130213B05 gene
168	GM2023	II	1	0.979317	0.927716	1.11579	1.6258		1.47528	1.63725	1.72792	1.68822	1.63118	1.39241	100039053	http://www.ncbi.nlm.nih.gov/gene/100039053	predicted gene 2564; predicted gene 12407; predicted gene 2457; chemokine (C-C motif) ligand 19; predicted gene 2023
169	BASP1	II	1	1.1543	0.849283	1.03337	1.54564		1.36564	1.91609	1.74534	1.58632	1.64467	1.48041	70350	http://www.ncbi.nlm.nih.gov/gene/70350	brain abundant, membrane attached signal protein 1
170	H2-AA	II	1	1.26159	0.912004	1.11916	1.54846		1.42432	1.82798	1.53999	1.51459	1.79856	1.35177	14960	http://www.ncbi.nlm.nih.gov/gene/14960	histocompatibility 2, class II antigen A, alpha; histocompatibility 2, class II antigen E alpha
171	1810022K09RIK	II	1	0.676374	1.69047	1.51295	1.42996		1.07286	0.549059	0.92931	1.71872	0.630916	1.55921	69126	http://www.ncbi.nlm.nih.gov/gene/69126	predicted gene 4540; RIKEN cDNA 1810022K09 gene
172	PNN	II	1	0.65599	1.55236	1.54008	1.28347		0.92636	0.623899	0.943095	1.60616	0.60589	1.31917	18949	http://www.ncbi.nlm.nih.gov/gene/18949	pinin
173	ZFML	II	1	0.912442	1.51755	1.40401	1.4259		1.19031	0.888588	1.21912	1.43589	0.927599	1.65173	18139	http://www.ncbi.nlm.nih.gov/gene/18139	zinc finger, matrin-like
174	MEG3	II	1	0.92105	1.5935	1.49376	1.24523		1.12735	0.781233	1.18106	1.39681	0.780189	1.64834	17263	http://www.ncbi.nlm.nih.gov/gene/17263	maternally expressed 3
175	ZFP617	II	1	0.910644	1.53154	1.51426	1.24158		1.0733	0.818139	1.08784	1.37136	0.79144	1.51959	170938	http://www.ncbi.nlm.nih.gov/gene/170938	zinc finger protein 617
176	D14ABB1E	II	1	0.678118	1.52106	1.52706	1.22947		0.935391	0.699259	1.06741	1.34099	0.69512	1.4372	218850	http://www.ncbi.nlm.nih.gov/gene/218850	DNA segment, Chr 14, Abbott 1 expressed
177	SP110	II	1	1.11675	1.27024	1.51242	1.41765		1.41863	1.31645	1.5643	1.61786	1.34514	1.25412	109032	http://www.ncbi.nlm.nih.gov/gene/109032	predicted gene 15753; Sp110 nuclear body protein
178	BIRC3	II	1	1.17113	1.38227	1.56289	1.25628		1.20883	1.11873	1.50956	1.43228	0.951044	1.12097	11796	http://www.ncbi.nlm.nih.gov/gene/11796	baculoviral IAP repeat-containing 3
179	GM3970	II	1	1.14098	1.51389	1.43986	1.10122		1.28563	1.12536	1.59384	1.38531	1.0876	1.20051	100042693	http://www.ncbi.nlm.nih.gov/gene/100042693	predicted gene 3970
180	ARMC9	II	1	0.927748	1.56974	1.69059	0.888705		1.03197	0.971793	1.69496	1.52597	0.872926	0.952167	78795	http://www.ncbi.nlm.nih.gov/gene/78795	armadillo repeat containing 9
181	ZFP142	II	1	1.05784	1.69206	1.52706	1.16558		1.1407	1.03155	1.59041	1.57756	1.04334	1.33916	77264	http://www.ncbi.nlm.nih.gov/gene/77264	zinc finger protein 142
182	HEATR7A	II	1	0.838061	1.75509	1.65744	1.41001		1.34442	0.781056	1.5848	1.70381	0.712996	1.37715	223658	http://www.ncbi.nlm.nih.gov/gene/223658	HEAT repeat containing 7A
183	STX12	II	1	0.775756	1.67409	1.79701	0.914378		0.878695	0.737016	1.75851	1.45303	0.699717	1.0225	100226	http://www.ncbi.nlm.nih.gov/gene/100226	syntaxin 12
184	DARS	II	1	1.11782	1.7635	1.60208	1.06745		1.10197	1.12175	1.6271	1.39119	1.06186	1.17833	226414	http://www.ncbi.nlm.nih.gov/gene/226414	aspartyl-tRNA synthetase
185	GM15429	II	1	1.06795	1.5826	1.53963	1.37845		1.18984	1.20398	1.69208	1.37109	1.08777	1.37129	100039623	http://www.ncbi.nlm.nih.gov/gene/100039623	predicted gene 15429; anterior pharynx defective 1a homolog (C. elegans)
186	FHOD1	II	1	1.32542	1.58502	1.51614	1.16886		1.43979	1.27328	1.57595	1.37588	1.25858	1.3132	234686	http://www.ncbi.nlm.nih.gov/gene/234686	formin homology 2 domain containing 1
187	DRG1	II	1	1.1191	1.59276	1.41831	1.1547		1.23214	1.15735	1.54504	1.53761	1.10039	1.34626	13494	http://www.ncbi.nlm.nih.gov/gene/13494	developmentally regulated GTP binding protein 1
188	6720401G13RIK	II	1	0.923131	1.51152	1.38024	1.25533		1.27268	0.906258	1.21921	1.52308	0.919363	1.28243	103012	http://www.ncbi.nlm.nih.gov/gene/103012	RIKEN cDNA 6720401G13 gene
189	5430431A17RIK	II	1	1.08157	1.63062	1.38118	1.26872		1.21345	0.962312	1.07799	1.58849	1.15709	1.47728	71368	http://www.ncbi.nlm.nih.gov/gene/71368	RIKEN cDNA 5430431A17 gene
190	5033414D02RIK	II	1	0.928302	1.41091	1.59522	1.47773		1.23373	0.921987	1.17494	1.53272	1.00289	1.38408	67759	http://www.ncbi.nlm.nih.gov/gene/67759	RIKEN cDNA 5033414D02 gene
191	SSBP1	II	1	0.805296	1.52102	1.56921	1.49758		1.16153	0.746171	1.05775	1.67064	0.731551	1.4528	381760	http://www.ncbi.nlm.nih.gov/gene/381760	predicted gene 12115; single-stranded DNA binding protein 1
192	GAS5	II	1	0.799746	1.53054	1.58417	1.4895		1.15059	0.765083	1.09613	1.71218	0.813561	1.47314	14455	http://www.ncbi.nlm.nih.gov/gene/14455	growth arrest specific 5
193	TMEM181B-PS	II	1	0.850784	1.562	1.62821	1.33778		1.13227	0.828624	1.28317	1.57255	0.848515	1.48824	547127	http://www.ncbi.nlm.nih.gov/gene/547127	transmembrane protein 181B, pseudogene
194	BC028528	II	1	1.04726	1.59565	1.55076	1.36958		1.31989	0.940759	1.21072	1.5357	0.842953	1.45762	229600	http://www.ncbi.nlm.nih.gov/gene/229600	cDNA sequence BC028528
195	1110050K14RIK	II	1	0.978971	1.88784	2.17727	1.20347		1.41286	0.850653	1.45631	2.11412	0.772998	1.38311	68790	http://www.ncbi.nlm.nih.gov/gene/68790	RIKEN cDNA 1110050K14 gene
196	SREK1	II	1	0.850049	1.76343	1.92599	1.47995		1.07923	0.843097	1.14804	1.94417	0.810585	1.54938	218543	http://www.ncbi.nlm.nih.gov/gene/218543	splicing regulatory glutamine/lysine-rich protein 1
197	COL5A2	II	1	0.967455	1.62647	1.50492	1.51464		1.34022	0.996225	1.51978	1.4785	1.18343	1.51652	12832	http://www.ncbi.nlm.nih.gov/gene/12832	collagen, type V, alpha 2
198	KDM6B	II	1	1.39774	1.69705	1.41166	1.76605		1.44571	1.33009	1.62547	1.42434	1.14774	1.71247	216850	http://www.ncbi.nlm.nih.gov/gene/216850	KDM1 lysine (K)-specific demethylase 6B
199	MPEG1	II	1	1.30157	1.19662	1.44717	1.74326		1.42197	1.49924	1.6595	1.48081	1.57183	1.51277	17476	http://www.ncbi.nlm.nih.gov/gene/17476	macrophage expressed gene 1
200	GM15056	II	1	0.908	0.874375	1.22034	1.71144		1.10193	1.19919	1.78284	1.34091	1.27233	1.13133	100504014	http://www.ncbi.nlm.nih.gov/gene/100504014	predicted gene 15056; similar to beta-defensin 52
201	TIMP4	II	1	1.11292	1.09052	1.2384	1.50217		1.19977	1.48041	1.62452	1.27281	1.28809	1.23948	110595	http://www.ncbi.nlm.nih.gov/gene/110595	tissue inhibitor of metalloproteinase 4
202	SLC13A2	II	1	1.1514	1.04415	1.43922	1.58666		1.22905	1.45931	1.66596	1.25635	1.41662	1.34139	20500	http://www.ncbi.nlm.nih.gov/gene/20500	solute carrier family 13 (sodium-dependent dicarboxylate transporter), member 2
203	S100A4	II	1	0.783883	1.07883	1.18817	2.23353		1.33878	1.20955	1.53789	1.80844	1.59308	1.5196	20198	http://www.ncbi.nlm.nih.gov/gene/20198	hippocampus abundant transcript-like 1; S100 calcium binding protein A4
204	THY1	II	1	0.873736	0.899415	1.04457	1.51149		1.29347	1.4465	1.45585	1.79919	1.54752	1.67036	21838	http://www.ncbi.nlm.nih.gov/gene/21838	thymus cell antigen 1, theta
205	BCL2L15	II	1	1.00016	0.998034	1.07586	1.50308		1.27246	1.3233	1.42008	1.6607	1.53938	2.0386	229672	http://www.ncbi.nlm.nih.gov/gene/229672	BCLl2-like 15
206	CXCR6	II	1	0.995501	0.963392	1.15866	1.78115		1.45037	1.64466	1.44937	2.14597	1.84959	2.02653	80901	http://www.ncbi.nlm.nih.gov/gene/80901	chemokine (C-X-C motif) receptor 6
207	CD3G	II	1	0.826606	0.880361	1.05557	1.6641		1.40005	1.50011	1.19853	1.87821	1.53936	1.63662	12502	http://www.ncbi.nlm.nih.gov/gene/12502	CD3 antigen, gamma polypeptide
208	DYNLRB2	II	1	1.30927	1.27743	1.3375	1.61098		1.41495	1.54114	1.24247	1.53649	1.51915	1.66282	75465	http://www.ncbi.nlm.nih.gov/gene/75465	dynein light chain roadblock-type 2
209	CYBB	II	1	1.48902	1.28339	1.86646	2.2632		1.23305	1.2727	1.39072	1.29862	1.21065	1.6242	13058	http://www.ncbi.nlm.nih.gov/gene/13058	cytochrome b-245, beta polypeptide
210	NUS1	II	1	1.03238	1.43579	1.50692	1.57526		1.23428	1.01968	1.3006	1.3439	0.942864	1.68733	52014	http://www.ncbi.nlm.nih.gov/gene/52014	nuclear undecaprenyl pyrophosphate synthase 1 homolog (S. cerevisiae)
211	CTSK	II	1	1.37388	1.31253	1.5465	1.69724		1.10758	1.25295	1.40359	1.33342	1.39103	1.56518	13038	http://www.ncbi.nlm.nih.gov/gene/13038	cathepsin K
212	DENR	II	1	1.24692	1.45334	1.39898	1.5769		1.23845	1.09178	1.24335	1.27728	1.16141	1.63216	68184	http://www.ncbi.nlm.nih.gov/gene/68184	density-regulated protein
213	CCDC11	II	1	1.27205	1.14355	1.20883	1.63082		1.32635	1.23682	1.10379	1.49778	1.21743	1.61589	74453	http://www.ncbi.nlm.nih.gov/gene/74453	coiled-coil domain containing 11
214	BIRC5	II	1	0.855326	1.12894	1.48677	1.74896		0.911689	0.990827	1.36821	1.12457	1.04635	1.07961	11799	http://www.ncbi.nlm.nih.gov/gene/11799	baculoviral IAP repeat-containing 5
215	PRSS30	II	1	0.891126	0.892466	1.08055	1.91475		0.963677	0.996688	1.4592	1.14529	0.97594	0.983366	30943	http://www.ncbi.nlm.nih.gov/gene/30943	protease, serine 30
216	NOXO1	II	1	1.74944	1.19826	1.48695	1.61811		1.18816	1.38212	1.42767	1.51653	1.34233	1.28057	71893	http://www.ncbi.nlm.nih.gov/gene/71893	NADPH oxidase organizer 1
217	GLIPR1	II	1	1.2593	1.13156	1.21906	1.70386		1.37883	1.4235	1.50967	1.80647	1.34508	1.59332	73690	http://www.ncbi.nlm.nih.gov/gene/73690	GLI pathogenesis-related 1 (glioma)
218	IL7R	II	1	1.04068	1.36049	1.46939	1.76468		1.31807	1.29794	1.27749	2.32162	1.16085	1.80107	16197	http://www.ncbi.nlm.nih.gov/gene/16197	interleukin 7 receptor
219	BCL2A1D	II	1	1.21087	1.09606	1.40184	1.9563		1.1977	1.16922	1.27794	1.72487	1.1817	1.58538	12047	http://www.ncbi.nlm.nih.gov/gene/12047	B-cell leukemia/lymphoma 2 related protein A1d
220	BCL2A1B	II	1	1.22442	1.08992	1.37094	1.93536		1.23007	1.13122	1.21421	1.67564	1.17818	1.54108	12045	http://www.ncbi.nlm.nih.gov/gene/12045	B-cell leukemia/lymphoma 2 related protein A1b
221	BCL2A1A	II	1	1.18834	1.09129	1.41493	2.02691		1.2425	1.192	1.33026	1.6297	1.20401	1.54691	12044	http://www.ncbi.nlm.nih.gov/gene/12044	B-cell leukemia/lymphoma 2 related protein A1a
222	DCLK1	II	1	0.961749	1.10169	1.21411	1.73016		1.25768	1.2265	1.47338	1.75382	1.42873	1.59079	13175	http://www.ncbi.nlm.nih.gov/gene/13175	doublecortin-like kinase 1
223	XLR4A	II	1	0.792488	0.987908	1.16748	1.71588		1.12029	0.908277	1.02654	1.82586	1.03484	1.56014	434794	http://www.ncbi.nlm.nih.gov/gene/434794	X-linked lymphocyte-regulated 4A; hypothetical protein LOC100044048
224	WDR96	II	1	0.912191	1.40001	1.34556	1.51678		1.17368	0.92451	1.03371	1.82434	0.937908	1.60551	100048534	http://www.ncbi.nlm.nih.gov/gene/100048534	cilia and flagella associated protein 43
225	DNAHC3	II	1	1.25901	1.30437	1.15301	1.55466		1.42914	1.42215	1.2304	1.6715	1.29587	1.61748	381917	http://www.ncbi.nlm.nih.gov/gene/381917	dynein, axonemal, heavy chain 3
226	RSPH10B2	II	1	1.22438	1.37867	1.309	1.57887		1.27233	1.1816	1.10115	1.72475	1.14265	1.60116	75136	http://www.ncbi.nlm.nih.gov/gene/75136	radial spoke head 10 homolog B (Chlamydomonas)
227	CALML4	II	1	1.42832	1.26069	1.0974	1.57079		1.38522	1.31091	1.15556	1.56523	1.44694	1.63249	75600	http://www.ncbi.nlm.nih.gov/gene/75600	calmodulin-like 4
228	RNASE6	II	1	0.833852	1.02851	1.34324	1.54613		1.41134	1.16702	1.19474	1.64637	1.11637	1.21911	78416	http://www.ncbi.nlm.nih.gov/gene/78416	ribonuclease, RNase A family, 6
229	C1S	II	1	1.08668	1.0627	1.43592	1.65855		1.21455	1.28232	1.32312	1.53862	1.31148	1.40389	50908	http://www.ncbi.nlm.nih.gov/gene/50908	similar to Complement component 1, s subcomponent; complement component 1, s subcomponent
230	NME5	II	1	1.20963	1.2239	1.19047	1.66388		1.21618	1.25414	1.16708	1.50779	1.39608	1.38224	75533	http://www.ncbi.nlm.nih.gov/gene/75533	non-metastatic cells 5, protein expressed in (nucleoside-diphosphate kinase)
231	CD52	II	1	0.712972	0.824971	1.19832	1.50545		1.3515	1.41738	1.4699	1.56796	1.3652	1.20368	23833	http://www.ncbi.nlm.nih.gov/gene/23833	CD52 antigen
232	2410004N09RIK	II	1	1.09318	1.44558	1.45382	1.54462		1.43184	1.2632	1.34596	1.53986	1.39451	1.48086	69749	http://www.ncbi.nlm.nih.gov/gene/69749	RIKEN cDNA 2410004N09 gene
233	BC016495	II	1	1.17386	1.45775	1.47134	1.54655		1.34139	1.12461	1.30039	1.55069	1.1407	1.49818	225994	http://www.ncbi.nlm.nih.gov/gene/225994	cDNA sequence BC016495
234	AIM2	II	1	0.914232	1.19173	1.37775	1.57802		1.35238	1.05062	1.22309	1.78165	1.09427	1.3248	383619	http://www.ncbi.nlm.nih.gov/gene/383619	absent in melanoma 2
235	A330021E22RIK	II	1	0.961552	1.3862	1.45568	1.61179		1.05663	0.923279	1.07737	1.75587	0.892151	1.48786	207686	http://www.ncbi.nlm.nih.gov/gene/207686	RIKEN cDNA A330021E22 gene
236	XLR4B	II	1	0.742758	1.17109	1.22637	1.75579		1.11596	0.869222	1.14349	1.84629	0.999679	1.42469	27083	http://www.ncbi.nlm.nih.gov/gene/27083	X-linked lymphocyte-regulated 4B
237	ART2A-PS	II	1	0.887757	0.835056	1.18523	1.8661		1.40307	1.26797	1.5861	1.86881	1.44581	1.48224	11871	http://www.ncbi.nlm.nih.gov/gene/11871	ADP-ribosyltransferase 2a, pseudogene
238	GM3090	II	1	1.15328	1.06283	1.09146	1.83776		1.23598	1.32644	1.61454	1.56022	1.40493	1.26036	100041004	http://www.ncbi.nlm.nih.gov/gene/100041004	trefoil factor 1; predicted gene 3090
239	2700023E23RIK	II	1	1.05202	1.90113	1.79116	1.64118		1.39658	0.945078	1.49724	1.91572	0.942588	1.64414	70036	http://www.ncbi.nlm.nih.gov/gene/70036	RIKEN cDNA 2700023E23 gene
240	NEAT1	II	1	1.08342	2.02742	1.93559	1.54518		1.45371	0.956493	1.36623	1.83979	0.84236	1.55294	66961	http://www.ncbi.nlm.nih.gov/gene/66961	RIKEN cDNA 2310043N10 gene
241	NAIP5	II	1	0.981713	1.62743	1.81939	1.72264		1.36764	0.982254	1.49937	1.82448	1.17682	1.62383	17951	http://www.ncbi.nlm.nih.gov/gene/17951	NLR family, apoptosis inhibitory protein 5
242	GM9897	II	1	1.04864	1.7076	1.85947	1.79245		1.46019	1.05258	1.3138	1.86417	1.12962	1.63867	208595	http://www.ncbi.nlm.nih.gov/gene/208595	predicted gene 9897
243	ZCCHC9	II	1	1.22202	1.67025	1.73133	1.78969		1.26544	1.12728	1.19339	1.64958	1.06675	1.73261	69085	http://www.ncbi.nlm.nih.gov/gene/69085	zinc finger, CCHC domain containing 9
244	2610019E17RIK	II	1	0.979405	1.68428	1.64894	1.7255		1.4853	1.05438	1.34949	1.86239	1.06671	1.79945	75614	http://www.ncbi.nlm.nih.gov/gene/75614	RIKEN cDNA 2610019E17 gene
245	CTSS	II	1	1.00411	1.2644	1.83602	2.27064		1.40866	1.23762	1.5146	1.62796	1.33537	1.64453	13040	http://www.ncbi.nlm.nih.gov/gene/13040	cathepsin S
246	STAP1	II	1	0.873904	1.2951	1.52916	2.03419		1.3634	1.29167	1.45318	1.98215	1.11244	1.62817	56792	http://www.ncbi.nlm.nih.gov/gene/56792	signal transducing adaptor family member 1; similar to stem cell adaptor protein STAP-1
247	SPP1	II	1	0.981352	1.21194	1.80749	1.75322		1.0985	1.01654	1.07607	1.51394	1.06702	1.55405	20750	http://www.ncbi.nlm.nih.gov/gene/20750	secreted phosphoprotein 1
248	TBRG3	II	1	0.684891	1.85581	1.98533	1.68637		1.32089	0.652061	1.90466	1.83013	0.625525	1.7528	21378	http://www.ncbi.nlm.nih.gov/gene/21378	transforming growth factor beta regulated gene 3
249	GBP8	II	1	1.01975	1.61034	2.56729	2.2123		1.4341	1.08159	1.54375	2.27034	1.20162	1.8123	76074	http://www.ncbi.nlm.nih.gov/gene/76074	predicted gene, EG634650; guanylate-binding protein 10; RIKEN cDNA 5830443L24 gene
250	4933439C10RIK	II	1	1.01905	1.77549	1.89322	1.71888		1.49212	0.968361	1.67848	1.70765	1.02775	1.69736	74476	http://www.ncbi.nlm.nih.gov/gene/74476	RIKEN cDNA 4933439C10 gene
251	SLFN5	II	1	1.33382	2.4532	2.37503	1.70569		1.33901	1.14155	1.94675	1.96739	1.16452	2.11162	327978	http://www.ncbi.nlm.nih.gov/gene/327978	schlafen 5; hypothetical protein LOC100047131
252	IFI202B	II	1	0.594844	1.10274	1.96118	1.75255		1.06943	0.641	1.12912	1.51383	0.806293	1.27239	26388	http://www.ncbi.nlm.nih.gov/gene/26388	interferon activated gene 202B
253	GM4070	II	1	0.603216	1.35475	1.71858	1.71592		0.938101	0.605972	0.977034	1.4544	0.771271	1.38219	100042856	http://www.ncbi.nlm.nih.gov/gene/100042856	predicted gene 4070
254	FAM26F	II	1	0.965134	0.954046	2.09861	2.00302		1.2503	1.50488	1.61172	1.47601	1.44763	1.24886	215900	http://www.ncbi.nlm.nih.gov/gene/215900	family with sequence similarity 26, member F
255	FCGR3	II	1	1.05236	1.17846	1.65098	1.61253		1.30089	1.23192	1.54194	1.4411	1.36497	1.37762	14131	http://www.ncbi.nlm.nih.gov/gene/14131	Fc receptor, IgG, low affinity III
256	APOD	II	1	1.45223	1.36137	1.80108	1.54035		1.48942	1.38949	1.52562	1.45734	1.31609	1.45048	11815	http://www.ncbi.nlm.nih.gov/gene/11815	apolipoprotein D
257	RRM2	II	1	0.835674	1.04148	1.69624	2.35766		0.854355	1.06803	1.52876	1.09671	1.04772	1.08787	20135	http://www.ncbi.nlm.nih.gov/gene/20135	ribonucleotide reductase M2
258	2210407C18RIK	II	1	1.22212	0.982403	1.77058	2.03794		1.1142	1.31214	1.54297	1.07224	1.13001	1.08969	78354	http://www.ncbi.nlm.nih.gov/gene/78354	RIKEN cDNA 2210407C18 gene
259	FCER1G	II	1	1.2381	1.31908	1.94928	1.85214		1.21122	1.40728	1.56236	1.42031	1.46754	1.42796	14127	http://www.ncbi.nlm.nih.gov/gene/14127	Fc receptor, IgE, high affinity I, gamma polypeptide
260	CLEC10A	II	1	1.19787	1.13419	1.54884	1.89236		1.24767	1.3282	1.46311	1.48841	1.54721	1.40903	17312	http://www.ncbi.nlm.nih.gov/gene/17312	macrophage galactose N-acetyl-galactosamine specific lectin 1
261	KIF20B	II	1	0.775488	1.42724	1.91616	2.00239		0.85888	0.677865	0.967133	1.4822	0.771612	1.45297	240641	http://www.ncbi.nlm.nih.gov/gene/240641	kinesin family member 20B
262	MKI67	II	1	0.661086	1.17456	1.85957	2.1438		0.750873	0.711154	1.06014	1.34911	0.748959	1.32189	17345	http://www.ncbi.nlm.nih.gov/gene/17345	antigen identified by monoclonal antibody Ki 67
263	H2-K1	II	1	1.35547	1.29514	1.67472	1.65481		1.45647	1.47759	1.63014	1.9659	1.53197	1.43588	14972	http://www.ncbi.nlm.nih.gov/gene/14972	histocompatibility 2, K1, K region; similar to H-2K(d) antigen
264	FCGR2B	II	1	1.05051	1.18256	2.10902	2.42159		1.41775	1.39463	1.58558	1.70749	1.26544	1.28243	14130	http://www.ncbi.nlm.nih.gov/gene/14130	Fc receptor, IgG, low affinity IIb
265	IFI204	II	1	1.00857	1.31117	2.40088	1.90046		1.14155	1.0139	1.60921	1.9914	1.00564	1.27508	15951	http://www.ncbi.nlm.nih.gov/gene/15951	interferon activated gene 204
266	GBP10	II	1	0.965278	1.28667	2.44984	1.94801		1.31674	0.976623	1.57933	1.7498	1.11332	1.37935	626578	http://www.ncbi.nlm.nih.gov/gene/626578	predicted gene, EG634650; guanylate-binding protein 10; RIKEN cDNA 5830443L24 gene
267	GBP6	II	1	0.92624	1.2043	2.60483	1.94032		1.22506	0.867379	1.56129	1.81706	1.08007	1.47204	229900	http://www.ncbi.nlm.nih.gov/gene/229900	guanylate binding protein 6
268	VCAM1	II	1	1.20376	1.46139	1.54576	2.09271		1.25162	1.09373	1.5378	1.77038	1.24726	1.32623	22329	http://www.ncbi.nlm.nih.gov/gene/22329	vascular cell adhesion molecule 1
269	IFI44	II	1	0.919625	1.24827	1.83025	1.58062		1.11837	0.804312	1.57962	1.74862	0.913568	1.15604	99899	http://www.ncbi.nlm.nih.gov/gene/99899	interferon-induced protein 44
270	IIGP1	II	1	0.775674	1.21721	2.891	2.17437		0.948682	0.815938	1.23665	2.01448	0.756974	1.28031	60440	http://www.ncbi.nlm.nih.gov/gene/60440	interferon inducible GTPase 1; interferon-inducible GTPase-like
271	IGSF6	II	1	1.17033	1.26248	1.92323	1.91286		1.14183	1.02289	1.20249	1.50825	1.03091	1.26626	80719	http://www.ncbi.nlm.nih.gov/gene/80719	immunoglobulin superfamily, member 6
272	LILRB4	II	1	1.37796	1.48172	2.11313	1.74315		1.11734	1.18358	1.17441	1.53547	1.01623	1.49856	14728	http://www.ncbi.nlm.nih.gov/gene/14728	glycoprotein 49 A; leukocyte immunoglobulin-like receptor, subfamily B, member 4
273	CLEC12A	II	1	0.81044	1.22626	1.80522	1.97481		1.19772	0.942229	1.19324	1.9081	1.17153	1.43435	232413	http://www.ncbi.nlm.nih.gov/gene/232413	C-type lectin domain family 12, member a
274	NLRC3	II	1	0.936823	1.14624	1.51447	1.65453		1.34101	1.17155	1.40657	1.94556	1.10037	1.41154	268857	http://www.ncbi.nlm.nih.gov/gene/268857	NLR family, CARD domain containing 3
275	MNDA	II	1	0.881418	1.18527	1.73096	1.57834		1.17812	0.971163	1.32815	1.66363	0.993533	1.27473	381308	http://www.ncbi.nlm.nih.gov/gene/381308	myeloid cell nuclear differentiation antigen
276	CASP4	II	1	0.840395	1.2196	1.6277	1.66269		0.903387	0.800937	0.954576	1.54038	0.802077	1.23228	12363	http://www.ncbi.nlm.nih.gov/gene/12363	caspase 4, apoptosis-related cysteine peptidase; hypothetical protein LOC100044206
277	RCBTB1	II	1	1.24663	1.57609	1.6944	1.5056		1.42578	1.27623	1.34921	1.52282	1.14436	1.49638	71330	http://www.ncbi.nlm.nih.gov/gene/71330	regulator of chromosome condensation (RCC1) and BTB (POZ) domain containing protein 1
278	MAGOHB	II	1	0.850163	1.61532	1.739	1.59013		1.11541	0.771983	1.28871	1.81686	0.815892	1.39774	66441	http://www.ncbi.nlm.nih.gov/gene/66441	mago-nashi homolog B (Drosophila); mago-nashi homolog, proliferation-associated (Drosophila), related sequence 1
279	MSR1	II	1	1.45529	1.53498	2.04293	1.81139		1.17189	1.32676	1.33824	1.61394	1.19672	1.397	20288	http://www.ncbi.nlm.nih.gov/gene/20288	macrophage scavenger receptor 1
280	F630028O10RIK	II	1	0.943581	1.87086	2.1027	1.91874		1.22362	0.911867	1.34529	1.62969	0.911837	1.48921	100038363	http://www.ncbi.nlm.nih.gov/gene/100038363	RIKEN cDNA F630028O10 gene
281	ZBTB16	II	1	1.31659	2.37261	1.59818	2.26452		1.00386	1.35406	2.08067	1.09477	1.52183	1.07096	235320	http://www.ncbi.nlm.nih.gov/gene/235320	zinc finger and BTB domain containing 16
282	AGR2	II	1	1.43933	1.10251	2.10467	2.58027		1.26104	1.95731	2.22603	1.32825	0.968535	1.17039	23795	http://www.ncbi.nlm.nih.gov/gene/23795	anterior gradient 2 (Xenopus laevis)
283	TIMP1	II	1	1.52649	1.2738	3.00256	2.39208		0.953547	1.34945	1.96204	1.09474	1.06403	1.13578	21857	http://www.ncbi.nlm.nih.gov/gene/21857	tissue inhibitor of metalloproteinase 1
284	ZFP407	II	1	0.656191	0.718917	0.665359	0.684868		0.747464	0.621133	0.725486	0.874955	0.581286	0.708641	240476	http://www.ncbi.nlm.nih.gov/gene/240476	zinc finger protein 407
285	ANTXR1	II	1	0.657078	0.643618	0.677266	0.550281		0.868709	0.566326	0.699394	0.871596	0.525595	0.658143	69538	http://www.ncbi.nlm.nih.gov/gene/69538	anthrax toxin receptor 1
286	GM336	II	1	0.525451	0.753416	0.661397	0.656668		0.708737	0.453548	0.595789	0.787277	0.450418	0.790486	240539	http://www.ncbi.nlm.nih.gov/gene/240539	predicted gene 336; ArfGAP with RhoGAP domain, ankyrin repeat and PH domain 2
287	LPIN2	II	1	0.61336	0.907912	0.878287	0.641164		0.694741	0.478268	0.652665	0.857559	0.47607	0.68965	64898	http://www.ncbi.nlm.nih.gov/gene/64898	lipin 2
288	THRAP3	II	1	0.393292	0.82654	0.962052	0.65738		0.718787	0.393978	0.886955	0.945146	0.36976	0.769173	230753	http://www.ncbi.nlm.nih.gov/gene/230753	thyroid hormone receptor associated protein 3; predicted gene 5898
289	SLC34A2	II	1	0.404981	0.945475	0.994403	0.645105		0.756599	0.351323	0.784546	0.96854	0.326106	0.723559	20531	http://www.ncbi.nlm.nih.gov/gene/20531	solute carrier family 34 (sodium phosphate), member 2
290	MAML2	II	1	0.479954	0.811093	0.786733	0.599491		0.673186	0.443737	0.741891	0.958081	0.452013	0.719794	270118	http://www.ncbi.nlm.nih.gov/gene/270118	similar to Maml2 protein; mastermind like 2 (Drosophila)
291	SYNE2	II	1	0.498915	0.834688	0.814569	0.590463		0.689164	0.445529	0.73896	0.79003	0.439716	0.677378	319565	http://www.ncbi.nlm.nih.gov/gene/319565	synaptic nuclear envelope 2
292	ARHGEF5	II	1	0.51173	0.803389	0.744466	0.641722		0.673521	0.423881	0.702049	0.815287	0.432225	0.719594	54324	http://www.ncbi.nlm.nih.gov/gene/54324	Rho guanine nucleotide exchange factor (GEF) 5
293	NEDD4L	II	1	0.642469	0.923318	0.895329	0.643094		0.740537	0.591278	0.956873	0.838622	0.594494	0.763027	83814	http://www.ncbi.nlm.nih.gov/gene/83814	neural precursor cell expressed, developmentally down-regulated gene 4-like
294	CADM1	II	1	0.622423	0.849328	0.813046	0.648028		0.729471	0.597392	0.872218	0.853031	0.558769	0.762065	54725	http://www.ncbi.nlm.nih.gov/gene/54725	cell adhesion molecule 1
295	MCF2L	II	1	0.596529	1.01673	0.901735	0.650576		0.738539	0.479161	0.9775	0.922898	0.498291	0.722755	17207	http://www.ncbi.nlm.nih.gov/gene/17207	mcf.2 transforming sequence-like
296	RNF150	II	1	0.532753	0.852863	0.788488	0.658272		0.674775	0.510154	0.690806	0.789354	0.543561	0.707667	330812	http://www.ncbi.nlm.nih.gov/gene/330812	ring finger protein 150; similar to ring finger protein 150
297	PTPRM	II	1	0.550239	0.806753	0.807614	0.645207		0.74313	0.550325	0.766622	0.799183	0.529185	0.687987	19274	http://www.ncbi.nlm.nih.gov/gene/19274	protein tyrosine phosphatase, receptor type, M
298	VCL	II	1	0.464629	0.985083	0.827416	0.580663		0.775959	0.404068	0.779676	1.07197	0.365283	0.596725	22330	http://www.ncbi.nlm.nih.gov/gene/22330	vinculin
299	SASH1	II	1	0.484695	0.962871	0.872606	0.547607		0.693675	0.427942	0.793639	0.834525	0.432408	0.637088	70097	http://www.ncbi.nlm.nih.gov/gene/70097	SAM and SH3 domain containing 1; predicted gene 2082
300	PPP6R3	II	1	0.503334	0.75803	0.721606	0.656678		0.682678	0.479591	0.815693	0.856684	0.454294	0.650369	52036	http://www.ncbi.nlm.nih.gov/gene/52036	protein phosphatase 6, regulatory subunit 3
301	RAMP2	II	1	0.522477	0.790982	0.764011	0.539709		0.726478	0.552019	0.729107	0.781008	0.509666	0.653348	54409	http://www.ncbi.nlm.nih.gov/gene/54409	receptor (calcitonin) activity modifying protein 2
302	A230066D03RIK	II	1	0.568622	0.845811	0.767201	0.633946		0.738542	0.555591	0.815401	0.937084	0.512443	0.664109	380656	http://www.ncbi.nlm.nih.gov/gene/380656	RIKEN cDNA A230066D03 gene
303	NPM3	II	1	1.34596	0.805133	0.503134	1.20065		1.20659	1.13391	0.468107	0.574669	1.0999	1.68791	18150	http://www.ncbi.nlm.nih.gov/gene/18150	nucleoplasmin 3; nucleoplasmin 3, pseudogene 1
304	NPM3-PS1	II	1	1.18076	0.762243	0.500007	1.16617		1.14509	0.998316	0.442328	0.518559	0.969544	1.5228	108176	http://www.ncbi.nlm.nih.gov/gene/108176	nucleoplasmin 3; nucleoplasmin 3, pseudogene 1
305	BEX1	II	1	0.543904	0.685355	0.670304	0.587488		0.714545	0.62195	0.617703	0.612834	0.822514	0.625184	19716	http://www.ncbi.nlm.nih.gov/gene/19716	brain expressed gene 1
306	SMURF2	II	1	0.823197	0.531203	0.535804	0.513409		0.720754	0.738545	0.625123	0.452312	0.646933	0.662715	66313	http://www.ncbi.nlm.nih.gov/gene/66313	SMAD specific E3 ubiquitin protein ligase 2; similar to SMAD specific E3 ubiquitin protein ligase 2
307	PON1	II	1	0.889514	0.642637	0.520399	0.546193		0.716609	0.632898	0.487075	0.556721	0.682498	0.65841	18979	http://www.ncbi.nlm.nih.gov/gene/18979	paraoxonase 1
308	JUN	II	1	0.635052	0.618341	0.521657	0.605551		0.697304	0.624095	0.49818	0.505265	0.614237	0.643571	16476	http://www.ncbi.nlm.nih.gov/gene/16476	Jun oncogene
309	2500003M10RIK	II	1	0.657483	0.649587	0.628122	0.594692		0.670221	0.66285	0.652119	0.660276	0.621506	0.642972	66511	http://www.ncbi.nlm.nih.gov/gene/66511	predicted gene 6365; RIKEN cDNA 2500003M10 gene
310	ALAS2	II	1	1.8075	0.768316	0.702977	0.601221		1.03963	1.71783	0.673202	0.728647	1.08109	0.949934	11656	http://www.ncbi.nlm.nih.gov/gene/11656	aminolevulinic acid synthase 2, erythroid
311	CYP2F2	II	1	2.10181	0.900801	0.744204	0.542314		1.23186	1.56339	0.746109	0.783355	1.42402	0.783381	13107	http://www.ncbi.nlm.nih.gov/gene/13107	cytochrome P450, family 2, subfamily f, polypeptide 2
312	TEF	II	1	1.26572	0.833273	0.819846	0.607505		0.754266	1.23026	0.814933	0.696717	0.735585	0.598062	21685	http://www.ncbi.nlm.nih.gov/gene/21685	thyrotroph embryonic factor
313	DBP	II	1	1.38945	0.79357	0.731727	0.657729		0.826119	1.2348	0.811754	0.70802	0.848345	0.468916	13170	http://www.ncbi.nlm.nih.gov/gene/13170	D site albumin promoter binding protein
314	PELO	II	1	0.679596	0.860069	0.871036	0.635252		0.767724	0.688553	0.859506	0.868169	0.660898	0.769737	105083	http://www.ncbi.nlm.nih.gov/gene/105083	pelota homolog (Drosophila)
315	PLXDC2	II	1	0.758417	0.809431	0.672071	0.65832		0.820609	0.710351	0.751303	0.74527	0.647735	0.762079	67448	http://www.ncbi.nlm.nih.gov/gene/67448	plexin domain containing 2
316	MAPT	II	1	0.720983	0.969986	0.882372	0.629406		0.868984	0.724036	0.961899	0.963677	0.617181	0.875449	17762	http://www.ncbi.nlm.nih.gov/gene/17762	microtubule-associated protein tau
317	SRSF3	II	1	0.801959	0.708422	0.685346	0.658368		0.742618	0.680691	0.676614	0.776958	0.603629	0.672033	20383	http://www.ncbi.nlm.nih.gov/gene/20383	serine/arginine-rich splicing factor 3
318	GM13238	II	1	0.67158	1.34146	1.55975	1.39143		0.97458	0.689623	0.887707	1.43491	0.651983	1.3629	236069	http://www.ncbi.nlm.nih.gov/gene/236069	predicted gene 13238
319	CCAR1	II	1	0.703925	1.45912	1.62325	1.18922		0.819992	0.634064	1.08184	1.39564	0.662828	1.20243	67500	http://www.ncbi.nlm.nih.gov/gene/67500	cell division cycle and apoptosis regulator 1
320	CYP2A4	II	1	1.14385	0.743048	0.4443	0.471311		0.795642	1.10976	0.578714	0.783658	0.861712	0.7023	13086	http://www.ncbi.nlm.nih.gov/gene/13086	cytochrome P450, family 2, subfamily a, polypeptide 4
321	METTL7A1	II	1	1.24771	0.735982	0.569219	0.646343		0.949345	1.11015	0.62127	0.701268	1.06694	0.852546	70152	http://www.ncbi.nlm.nih.gov/gene/70152	methyltransferase like 7A1
322	KCNK2	II	1	1.13511	0.727605	0.637176	0.564698		0.728241	0.964596	0.63925	0.667696	0.822239	0.619159	16526	http://www.ncbi.nlm.nih.gov/gene/16526	potassium channel, subfamily K, member 2
323	KRTAP17-1	II	1	0.90398	0.724395	0.635343	0.488629		0.797267	0.957007	0.651386	0.576301	0.784987	0.633128	77914	http://www.ncbi.nlm.nih.gov/gene/77914	keratin associated protein 17-1
324	CHMP3	II	1	1.06321	0.662542	0.653323	0.648019		0.73187	0.934238	0.652837	0.631219	0.907766	0.779477	66700	http://www.ncbi.nlm.nih.gov/gene/66700	charged multivesicular body protein 3
325	SLURP1	II	1	0.739084	0.735167	0.651579	0.609927		0.726294	0.705613	0.658901	0.664483	0.763257	0.753665	57277	http://www.ncbi.nlm.nih.gov/gene/57277	secreted Ly6/Plaur domain containing 1
326	EPN2	II	1	0.83338	0.679326	0.620171	0.607153		0.701747	0.875685	0.802679	0.6296	0.754683	0.667375	13855	http://www.ncbi.nlm.nih.gov/gene/13855	epsin 2
327	RBP4	II	1	1.2342	0.756156	0.672986	0.581238		0.907535	1.01631	0.797883	0.621298	0.832942	0.84	19662	http://www.ncbi.nlm.nih.gov/gene/19662	retinol binding protein 4, plasma
328	ASGR1	II	1	0.908237	0.832346	0.7276	0.618892		0.892635	0.866348	0.68958	0.663581	0.871959	0.820905	11889	http://www.ncbi.nlm.nih.gov/gene/11889	asialoglycoprotein receptor 1
329	2900060B14RIK	II	1	1.05991	0.769436	0.558106	0.810246		1.15697	1.44942	0.964309	0.76146	1.4391	0.836561	68204	http://www.ncbi.nlm.nih.gov/gene/68204	RIKEN cDNA 2900060B14 gene
330	MRPL3	II	1	0.932495	0.630578	0.647717	0.711837		0.804357	0.927796	0.724112	0.619383	0.872829	0.723799	94062	http://www.ncbi.nlm.nih.gov/gene/94062	mitochondrial ribosomal protein L3
331	ZFP324	II	1	0.770832	0.62234	0.657885	0.751496		0.749055	0.748363	0.652873	0.645414	0.752082	0.799422	243834	http://www.ncbi.nlm.nih.gov/gene/243834	zinc finger protein 324
332	MCFD2	II	1	0.985588	0.677902	0.664513	0.679424		0.788982	0.92156	0.650452	0.630184	0.89747	0.739232	193813	http://www.ncbi.nlm.nih.gov/gene/193813	multiple coagulation factor deficiency 2
333	JPH2	II	1	1.29735	0.75631	0.646383	0.702579		1.00096	1.05761	0.786211	0.661692	1.17943	0.827893	59091	http://www.ncbi.nlm.nih.gov/gene/59091	junctophilin 2
334	CLEC1A	II	1	0.914996	0.77749	0.63013	0.666895		0.702303	0.768814	0.498424	0.718323	0.50785	0.664144	243653	http://www.ncbi.nlm.nih.gov/gene/243653	C-type lectin domain family 1, member a
335	INMT	II	1	0.768865	0.73015	0.579804	0.483034		0.688659	0.668751	0.619269	0.598665	0.562654	0.591991	21743	http://www.ncbi.nlm.nih.gov/gene/21743	indolethylamine N-methyltransferase
336	SCHIP1	II	1	0.797304	0.753529	0.691531	0.657144		0.731852	0.681068	0.639599	0.652138	0.644266	0.659391	30953	http://www.ncbi.nlm.nih.gov/gene/30953	schwannomin interacting protein 1
337	ADC	II	1	1.12609	3.2195	3.01572	1.17202		1.29408	1.30739	3.09619	2.0307	1.20105	1.36998	242669	http://www.ncbi.nlm.nih.gov/gene/242669	arginine decarboxylase
338	CXCL9	II	1	1.03598	0.805554	5.01906	5.23272		1.43866	1.98537	3.6722	2.83195	1.92515	2.42733	17329	http://www.ncbi.nlm.nih.gov/gene/17329	chemokine (C-X-C motif) ligand 9
339	RETNLA	II	1	1.53807	2.35151	3.66303	5.15795		1.49232	2.03338	3.40223	1.6487	1.1793	1.22777	57262	http://www.ncbi.nlm.nih.gov/gene/57262	resistin like alpha
340	GM11428	II	1	1.57766	1.50912	2.78879	2.55863		1.44541	1.53816	1.73462	1.54522	1.73941	1.67304	100034251	http://www.ncbi.nlm.nih.gov/gene/100034251	predicted gene 11428
341	CXCL1	II	1	2.84284	1.57081	2.71412	2.64705		1.42813	2.23772	1.82165	1.62343	1.75796	1.73306	14825	http://www.ncbi.nlm.nih.gov/gene/14825	chemokine (C-X-C motif) ligand 1
342	CCL2	II	1	2.91438	1.57344	4.41409	3.48129		1.2226	1.90925	1.7197	1.77302	1.38433	1.6496	20296	http://www.ncbi.nlm.nih.gov/gene/20296	chemokine (C-C motif) ligand 2
343	CCL7	II	1	2.49452	1.21428	3.58082	2.71033		1.21687	1.92438	1.59852	1.5333	1.31778	1.35442	20306	http://www.ncbi.nlm.nih.gov/gene/20306	chemokine (C-C motif) ligand 7
344	CHIA	III	1	0.825434	0.700013	0.621791	0.46825		0.647842	0.764388	0.650486	0.553799	0.654943	0.657247	81600	http://www.ncbi.nlm.nih.gov/gene/81600	chitinase, acidic
345	UMPS	III	1	0.675533	0.653266	0.670123	0.661055		0.656445	0.678012	0.60211	0.651912	0.721809	0.687677	22247	http://www.ncbi.nlm.nih.gov/gene/22247	uridine monophosphate synthetase
346	ADCY8	III	1	0.32668	0.659733	0.68103	0.409789		0.47001	0.318947	0.514533	0.617102	0.328085	0.488611	11514	http://www.ncbi.nlm.nih.gov/gene/11514	adenylate cyclase 8
347	STAM2	III	1	0.51975	0.554202	0.609582	0.463006		0.562559	0.517911	0.635495	0.673177	0.491822	0.49988	56324	http://www.ncbi.nlm.nih.gov/gene/56324	signal transducing adaptor molecule (SH3 domain and ITAM motif) 2
348	SFTPC	III	1	0.615328	0.819448	0.702582	0.654136		0.600171	0.529459	0.65453	0.5566	0.518949	0.738216	20389	http://www.ncbi.nlm.nih.gov/gene/20389	surfactant associated protein C
349	MECOM	III	1	0.430197	0.72918	0.66027	0.668758		0.623917	0.426656	0.58123	0.780225	0.457719	0.687193	14013	http://www.ncbi.nlm.nih.gov/gene/14013	ecotropic viral integration site 1
350	GRB10	III	1	0.447066	0.767101	0.797327	0.664763		0.645807	0.412493	0.762577	0.705972	0.454618	0.672922	14783	http://www.ncbi.nlm.nih.gov/gene/14783	growth factor receptor bound protein 10
351	ITGA1	III	1	0.467203	0.915578	0.873727	0.58765		0.633861	0.452547	0.667398	0.930727	0.43967	0.669322	109700	http://www.ncbi.nlm.nih.gov/gene/109700	integrin alpha 1
352	PDE4D	III	1	0.518484	0.761737	0.739168	0.661988		0.66289	0.483845	0.64421	0.798796	0.504733	0.698198	238871	http://www.ncbi.nlm.nih.gov/gene/238871	phosphodiesterase 4D, cAMP specific
353	PLCB1	III	1	0.457448	0.735716	0.716636	0.65021		0.587904	0.427744	0.603171	0.763749	0.421594	0.679597	18795	http://www.ncbi.nlm.nih.gov/gene/18795	phospholipase C, beta 1
354	RPRD2	III	1	0.377855	0.772604	0.782438	0.66124		0.598512	0.349814	0.684181	0.864878	0.345933	0.647909	75137	http://www.ncbi.nlm.nih.gov/gene/75137	regulation of nuclear pre-mRNA domain containing 2
355	SPNB2	III	1	0.38883	0.797207	0.875722	0.600106		0.533437	0.343343	0.707595	0.731221	0.323765	0.663959	20742	http://www.ncbi.nlm.nih.gov/gene/20742	spectrin beta 2
356	JMJD1C	III	1	0.463796	0.758445	0.76285	0.657691		0.605586	0.419491	0.672821	0.801026	0.443378	0.599603	108829	http://www.ncbi.nlm.nih.gov/gene/108829	jumonji domain containing 1C
357	LPP	III	1	0.441724	0.878943	0.877747	0.646728		0.632376	0.398111	0.763467	0.792232	0.390446	0.664816	210126	http://www.ncbi.nlm.nih.gov/gene/210126	LIM domain containing preferred translocation partner in lipoma
358	GM6642	III	1	0.406504	0.770038	0.731432	0.597789		0.572253	0.361473	0.657528	0.737818	0.374798	0.625728	625995	http://www.ncbi.nlm.nih.gov/gene/625995	predicted gene 6642
359	LIMCH1	III	1	0.373504	0.787891	0.769033	0.601966		0.552419	0.341566	0.617146	0.734691	0.372901	0.638546	77569	http://www.ncbi.nlm.nih.gov/gene/77569	LIM and calponin homology domains 1
360	E030003E18RIK	III	1	0.580476	0.847367	0.720886	0.583661		0.551918	0.342402	0.532391	0.717111	0.44529	0.662462	320092	http://www.ncbi.nlm.nih.gov/gene/320092	RIKEN cDNA E030003E18 gene
361	DCBLD1	III	1	0.529871	0.738861	0.718979	0.650379		0.567842	0.45602	0.572584	0.736548	0.489604	0.600913	66686	http://www.ncbi.nlm.nih.gov/gene/66686	discoidin, CUB and LCCL domain containing 1
362	NRP1	III	1	0.481838	0.732669	0.807738	0.534363		0.639084	0.452745	0.649392	0.728943	0.404833	0.647848	18186	http://www.ncbi.nlm.nih.gov/gene/18186	neuropilin 1
363	CXCL5	III	1	2.4075	1.81682	6.06796	6.25939		2.78478	2.66024	3.76574	3.57937	3.55839	2.88131	20311	http://www.ncbi.nlm.nih.gov/gene/20311	similar to LPS-induced CXC chemokine; chemokine (C-X-C motif) ligand 5
364	CFB	III	1	3.93983	1.98558	4.16768	5.09838		3.2708	4.035	3.93494	3.06566	4.14154	2.66308	14962	http://www.ncbi.nlm.nih.gov/gene/14962	complement factor B
365	CYP20A1	III	1	3.15984	3.13466	3.09823	1.55003		2.37059	2.8022	3.10702	2.29064	2.65704	1.97143	77951	http://www.ncbi.nlm.nih.gov/gene/77951	cytochrome P450, family 20, subfamily A, polypeptide 1
366	GM7677	III	1	2.50874	3.3453	2.99445	3.08942		2.95088	2.51679	3.1483	3.4283	2.5835	2.94665	665540	http://www.ncbi.nlm.nih.gov/gene/665540	predicted gene 7677
367	SLC17A2	III	1	3.39582	3.33975	3.11571	3.21571		3.36242	3.46723	3.11648	3.31638	3.38569	3.37914	218103	http://www.ncbi.nlm.nih.gov/gene/218103	solute carrier family 17 (sodium phosphate), member 2
368	GP2	III	1	1.47491	1.08688	1.57884	5.60319		2.6165	3.22861	3.35481	3.55928	3.68716	2.51219	67133	http://www.ncbi.nlm.nih.gov/gene/67133	glycoprotein 2 (zymogen granule membrane)
369	STEAP4	III	1	3.13945	1.50072	3.37496	3.80339		1.77726	2.47394	2.48495	2.37398	1.97472	2.14173	117167	http://www.ncbi.nlm.nih.gov/gene/117167	STEAP family member 4
370	PIGR	III	1	2.66305	1.4998	2.23636	3.05956		2.49391	3.24384	2.54346	3.29628	3.17641	2.13825	18703	http://www.ncbi.nlm.nih.gov/gene/18703	polymeric immunoglobulin receptor
371	TFF2	III	1	1.91828	1.39576	1.79452	4.85861		2.20401	2.71757	3.19476	2.64277	2.38642	1.71492	21785	http://www.ncbi.nlm.nih.gov/gene/21785	trefoil factor 2 (spasmolytic protein 1)
372	FGG	III	1	4.42554	1.52251	1.558	1.67669		1.52942	3.79977	1.27263	1.24934	1.49112	1.72995	99571	http://www.ncbi.nlm.nih.gov/gene/99571	fibrinogen gamma chain
373	5730469M10RIK	III	1	1.61871	1.56311	1.40432	1.47025		1.78226	1.5289	1.66288	1.55107	1.61503	1.74503	70564	http://www.ncbi.nlm.nih.gov/gene/70564	RIKEN cDNA 5730469M10 gene
374	UNC45B	III	1	2.19352	1.8077	1.4556	1.40318		1.88136	2.05089	1.86416	1.56136	2.24256	1.56429	217012	http://www.ncbi.nlm.nih.gov/gene/217012	unc-45 homolog B (C. elegans)
375	MCART1	III	1	1.81639	1.80678	1.83554	1.44302		1.62737	1.69361	1.85495	1.60455	1.66227	1.71986	230125	http://www.ncbi.nlm.nih.gov/gene/230125	mitochondrial carrier triple repeat 1
376	C230096C10RIK	III	1	1.80611	1.54827	1.60882	1.14831		1.57468	2.00075	1.73873	1.23257	1.83046	1.23116	230866	http://www.ncbi.nlm.nih.gov/gene/230866	RIKEN cDNA C230096C10 gene
377	JUB	III	1	2.14661	1.81044	1.6942	1.18309		1.56041	1.9056	2.00648	1.39778	1.75473	1.47003	16475	http://www.ncbi.nlm.nih.gov/gene/16475	ajuba
378	DYNC1LI1	III	1	1.56281	1.77217	1.68054	1.41852		1.52109	1.61298	1.77998	1.5882	1.54336	1.45095	235661	http://www.ncbi.nlm.nih.gov/gene/235661	dynein cytoplasmic 1 light intermediate chain 1
379	PTK2	III	1	1.9091	1.61244	1.58733	1.40644		1.63049	1.72539	1.54033	1.51375	1.69271	1.47436	14083	http://www.ncbi.nlm.nih.gov/gene/14083	PTK2 protein tyrosine kinase 2
380	CDK6	III	1	1.69006	2.12904	2.14189	1.77243		1.80748	1.40202	1.89967	1.83102	1.35354	1.76872	12571	http://www.ncbi.nlm.nih.gov/gene/12571	cyclin-dependent kinase 6
381	CCNY	III	1	1.67896	2.06672	1.80504	1.93224		1.89736	1.77655	1.90685	1.81342	1.46408	2.10518	67974	http://www.ncbi.nlm.nih.gov/gene/67974	cyclin Y; similar to cyclin fold protein 1
382	DDX58	III	1	1.7245	1.64179	1.88071	1.52559		1.68347	1.7079	1.82455	1.55446	1.42871	1.64029	230073	http://www.ncbi.nlm.nih.gov/gene/230073	DEAD (Asp-Glu-Ala-Asp) box polypeptide 58
383	DLL1	III	1	1.61577	1.52945	1.72304	1.76218		1.56978	1.34968	1.96287	1.31957	1.68058	1.5927	13388	http://www.ncbi.nlm.nih.gov/gene/13388	delta-like 1 (Drosophila)
384	ODF2	III	1	2.20412	1.90281	1.9667	1.64718		1.93924	1.95535	1.89538	1.62297	1.95491	1.57851	18286	http://www.ncbi.nlm.nih.gov/gene/18286	outer dense fiber of sperm tails 2; similar to outer dense fiber of sperm tails 2
385	VAMP3	III	1	2.19384	1.82134	1.93488	1.77369		1.83745	2.04254	1.82805	1.48406	1.81973	1.94931	22319	http://www.ncbi.nlm.nih.gov/gene/22319	vesicle-associated membrane protein 3
386	COL8A1	III	1	1.52325	1.80704	1.42395	1.60669		1.61329	1.28388	1.34217	1.58362	1.30852	1.66468	12837	http://www.ncbi.nlm.nih.gov/gene/12837	collagen, type VIII, alpha 1
387	ECM2	III	1	1.57244	1.9213	1.61475	1.84052		1.68753	1.26302	1.36317	1.58489	1.50592	1.70667	407800	http://www.ncbi.nlm.nih.gov/gene/407800	extracellular matrix protein 2, female organ and adipocyte specific
388	KLHL4	III	1	1.46744	1.74146	1.54103	1.72383		1.67717	1.45622	1.42527	2.12455	1.56436	1.69969	237010	http://www.ncbi.nlm.nih.gov/gene/237010	kelch-like 4 (Drosophila)
389	NRBP2	III	1	1.5721	1.6671	1.68225	1.23276		1.64015	1.40907	1.35293	1.59641	1.23157	1.34029	223649	http://www.ncbi.nlm.nih.gov/gene/223649	nuclear receptor binding protein 2
390	SPAG7	III	1	1.52706	1.66102	1.69708	1.38458		1.51105	1.41441	1.46151	1.43341	1.44245	1.5174	216873	http://www.ncbi.nlm.nih.gov/gene/216873	hypothetical protein LOC100048812; sperm associated antigen 7
391	ADM	III	1	1.37294	1.52835	1.54233	1.53526		1.51993	1.21668	1.39775	1.46569	1.48503	1.53461	11535	http://www.ncbi.nlm.nih.gov/gene/11535	adrenomedullin
392	CD72	III	1	1.08356	1.05902	1.32808	1.73358		1.52905	1.57025	1.44292	1.63047	1.44023	1.2823	12517	http://www.ncbi.nlm.nih.gov/gene/12517	CD72 antigen
393	GM2635	III	1	0.984095	1.15696	1.59674	1.55885		1.60769	1.26021	1.88468	1.92832	1.31243	1.32664	100040158	http://www.ncbi.nlm.nih.gov/gene/100040158	similar to putative G-protein coupled receptor; predicted gene 2635; component of Sp100-rs; predicted gene 2666; predicted gene 7582; predicted gene 7592; predicted gene 7609
394	FNBP1	III	1	1.28938	1.38013	1.57347	1.45088		1.58858	1.26912	1.59324	1.70402	1.3231	1.4721	14269	http://www.ncbi.nlm.nih.gov/gene/14269	formin binding protein 1
395	GM7582	III	1	0.970305	1.11641	1.51819	1.49057		1.50624	1.31048	1.70619	1.78778	1.21698	1.30095	665317	http://www.ncbi.nlm.nih.gov/gene/665317	similar to putative G-protein coupled receptor; predicted gene 2635; component of Sp100-rs; predicted gene 2666; predicted gene 7582; predicted gene 7592; predicted gene 7609
396	H2-T23	III	1	1.4082	1.4555	1.84197	1.49834		1.68658	1.60587	1.73363	1.73875	1.6897	1.41286	15040	http://www.ncbi.nlm.nih.gov/gene/15040	histocompatibility 2, T region locus 23; similar to RT1 class Ib, locus H2-Q-like, grc region
397	CIITA	III	1	1.31969	1.17985	1.59051	1.67815		1.64086	1.85165	2.00556	1.63665	1.79074	1.45075	12265	http://www.ncbi.nlm.nih.gov/gene/12265	class II transactivator
398	PLCZ1	III	1	1.49759	1.44394	1.45056	1.50226		1.5319	1.63739	1.57541	1.59501	1.61211	1.48167	114875	http://www.ncbi.nlm.nih.gov/gene/114875	phospholipase C, zeta 1
399	IGH-VJ558	III	1	1.82782	1.32525	1.67744	1.97769		3.23844	3.47771	2.40875	3.40193	3.6975	3.13517	16061	http://www.ncbi.nlm.nih.gov/gene/16061	predicted gene 5353; immunoglobulin heavy chain (J558 family); similar to Ig heavy chain V region 108A precursor; similar to Ig heavy chain V-I region V35 precursor; predicted gene 900; immunoglobulin heavy chain complex; similar to Ig H-chain V-JH1-region; immunoglobulin heavy variable V1-31; immunoglobulin heavy chain 2 (serum IgA)
400	IGHG3	III	1	1.18985	1.0332	1.45974	1.64947		2.25453	3.81292	2.0174	2.76535	3.47867	2.15733	380795	http://www.ncbi.nlm.nih.gov/gene/380795	Immunoglobulin heavy constant gamma 3
401	IGKC	III	1	1.3234	1.16746	1.31367	1.59213		2.13756	2.5092	1.93237	2.59731	2.61054	2.44839	16071	http://www.ncbi.nlm.nih.gov/gene/16071	immunoglobulin kappa constant
402	IGKV4-53	III	1	1.68837	1.24716	1.32746	1.86439		2.5183	3.28825	2.33737	2.92914	3.36391	3.06157	546213	http://www.ncbi.nlm.nih.gov/gene/546213	immunoglobulin kappa variable 4-53
403	IGKV3-4	III	1	1.47864	1.19232	1.36003	1.96363		2.95405	3.85964	2.59193	4.04931	3.10405	3.51094	626347	http://www.ncbi.nlm.nih.gov/gene/626347	immunoglobulin kappa variable 3-4
404	IGHG	III	1	1.14782	0.975571	1.13908	1.70825		2.86709	3.57843	2.26869	3.00071	3.66675	3.16253	380794	http://www.ncbi.nlm.nih.gov/gene/380794	immunoglobulin heavy chain 3 (serum IgG2b); Immunoglobulin heavy chain (gamma polypeptide)
405	IGK	III	1	1.38196	1.23104	1.39281	1.67956		2.49703	3.41127	2.38298	3.11718	3.17892	3.01709	243469	http://www.ncbi.nlm.nih.gov/gene/243469	immunoglobulin kappa chain complex
406	AMY2B	III	1	1.09465	1.71314	1.59847	1.52491		1.71188	0.976293	2.43308	1.86768	1.24756	1.71189	545562	http://www.ncbi.nlm.nih.gov/gene/545562	amylase 2a2, pancreatic; amylase 2a3, pancreatic; amylase 2b, pancreatic; amylase 2a1, pancreatic; amylase 2a4, pancreatic; amylase 2a5, pancreatic
407	A430104N18RIK	III	1	1.05549	1.57871	2.05805	2.04375		1.91089	1.46735	2.1956	2.48812	1.56732	1.76834	78591	http://www.ncbi.nlm.nih.gov/gene/78591	RIKEN cDNA A430104N18 gene
408	MLL2	III	1	1.4751	1.78129	1.79655	1.86486		1.66843	1.48392	1.83847	1.74362	1.52193	1.88631	381022	http://www.ncbi.nlm.nih.gov/gene/381022	myeloid/lymphoid or mixed-lineage leukemia 2
409	AIF1	III	1	0.893972	1.13057	1.90923	2.80045		1.5355	1.43313	2.01041	2.2171	1.75958	1.79174	11629	http://www.ncbi.nlm.nih.gov/gene/11629	allograft inflammatory factor 1
410	B2M	III	1	1.37913	1.63942	2.15736	2.54805		1.54007	1.68536	1.99862	2.21872	1.74576	1.91708	12010	http://www.ncbi.nlm.nih.gov/gene/12010	beta-2 microglobulin
411	SPEER7-PS1	III	1	1.55745	1.13069	1.63142	2.702		1.69915	2.15639	1.93912	2.51126	2.19473	1.96486	75858	http://www.ncbi.nlm.nih.gov/gene/75858	spermatogenesis associated glutamate (E)-rich protein 7, pseudogene 1
412	SPEER4E	III	1	1.43709	1.08581	1.5111	3.18067		2.05422	2.47548	2.33649	2.73797	2.56799	2.32064	624245	http://www.ncbi.nlm.nih.gov/gene/624245	spermatogenesis associated glutamate (E)-rich protein 4e; spermatogenesis associated glutamate (E)-rich protein 4c; predicted gene 9758; RIKEN cDNA 4930572O03 gene
413	MS4A7	III	1	1.11572	1.33958	1.99498	3.02991		2.00414	1.98052	2.01215	2.77648	2.05179	2.34396	109225	http://www.ncbi.nlm.nih.gov/gene/109225	membrane-spanning 4-domains, subfamily A, member 7
414	4930572O03RIK	III	1	1.44755	1.07636	1.52046	2.7253		1.70505	2.19116	2.00211	2.38236	2.12984	1.9402	381715	http://www.ncbi.nlm.nih.gov/gene/381715	spermatogenesis associated glutamate (E)-rich protein 4e; spermatogenesis associated glutamate (E)-rich protein 4c; predicted gene 9758; RIKEN cDNA 4930572O03 gene
415	UBD	III	1	1.13658	0.946786	1.78581	2.42714		2.01993	2.16911	2.51786	2.30538	2.20146	2.15407	24108	http://www.ncbi.nlm.nih.gov/gene/24108	ubiquitin D
416	H2-AB1	III	1	1.42125	0.93802	1.2929	1.77295		1.65471	2.22319	1.78877	1.6548	2.2472	1.5989	14961	http://www.ncbi.nlm.nih.gov/gene/14961	histocompatibility 2, class II antigen A, beta 1; response to metastatic cancers 2; similar to H-2 class II histocompatibility antigen, A-D beta chain precursor
417	9930023K05RIK	III	1	1.23319	1.04994	1.22745	1.53526		1.53856	1.69388	1.59935	1.91452	1.97512	1.7643	226245	http://www.ncbi.nlm.nih.gov/gene/226245	RIKEN cDNA 9930023K05 gene
418	MMP12	III	1	1.24128	1.3128	1.38087	1.54314		1.53267	1.58573	1.68748	1.97158	1.62436	1.96193	17381	http://www.ncbi.nlm.nih.gov/gene/17381	matrix metallopeptidase 12
419	H2-DMB1	III	1	1.16677	1.14254	1.47954	1.57727		1.52535	1.72662	1.81884	1.66315	1.66602	1.50987	14999	http://www.ncbi.nlm.nih.gov/gene/14999	histocompatibility 2, class II, locus Mb1
420	GM1987	III	1	1.23524	1.20401	1.29897	1.68344		1.53555	1.66254	1.67733	1.71028	1.82031	1.55951	100038965	http://www.ncbi.nlm.nih.gov/gene/100038962	chemokine (C-C motif) ligand 21A; predicted gene 1987
421	H2-EA-PS	III	1	1.06928	1.02593	1.26976	1.90856		1.64737	1.68984	1.6762	1.84966	1.7734	1.62882	100504404	http://www.ncbi.nlm.nih.gov/gene/100504404	histocompatibility 2, class II antigen E alpha, pseudogene
422	CLCA1	III	1	1.23385	1.12454	1.40513	1.94682		1.5777	1.56823	1.54871	1.97381	1.6227	1.76906	12722	http://www.ncbi.nlm.nih.gov/gene/12722	chloride channel calcium activated 1
423	BC048546	III	1	1.10008	1.12533	1.35284	2.32236		1.64306	1.81141	2.12268	2.13935	1.66792	1.63453	232400	http://www.ncbi.nlm.nih.gov/gene/232400	cDNA sequence BC048546
424	CLCA4	III	1	0.932705	0.895458	1.24353	2.42508		1.67355	1.71275	1.97228	2.06575	1.63318	1.50963	229927	http://www.ncbi.nlm.nih.gov/gene/229927	chloride channel calcium activated 4
425	CCR6	III	1	0.986714	1.0298	1.15418	1.8443		1.64251	1.78631	1.80629	2.39798	1.95954	1.92812	12458	http://www.ncbi.nlm.nih.gov/gene/12458	chemokine (C-C motif) receptor 6
426	GM5862	III	1	1.49076	1.066	1.38743	2.29739		1.68635	1.82613	1.72554	2.02406	2.11685	1.76335	545739	http://www.ncbi.nlm.nih.gov/gene/545739	hypothetical protein LOC100046568; predicted gene 1979; predicted gene 10220; spermatogenesis associated glutamate (E)-rich protein 4d; predicted gene 7347; similar to RIKEN cDNA 5031410I06; RIKEN cDNA 5031410I06 gene; predicted gene 5862; predicted gene 7361; spermatogenesis associated glutamate (E)-rich protein 4a
427	C1QA	III	1	1.32648	1.05527	1.21609	2.04557		1.53743	1.83784	2.04145	2.02863	2.17931	1.83069	12259	http://www.ncbi.nlm.nih.gov/gene/12259	complement component 1, q subcomponent, alpha polypeptide
428	C1QB	III	1	1.2326	1.0047	1.29858	1.97743		1.50398	2.03577	2.04636	1.97687	2.15541	1.83493	12260	http://www.ncbi.nlm.nih.gov/gene/12260	complement component 1, q subcomponent, beta polypeptide
429	4833428L15RIK	III	1	1.02933	1.09045	1.42446	3.51795		1.57261	1.65775	1.7613	2.20141	1.8624	1.93962	74602	http://www.ncbi.nlm.nih.gov/gene/74602	RIKEN cDNA 4833428L15 gene
430	A2M	III	1	1.28637	1.06282	1.39734	3.23372		1.61074	1.99314	2.21754	1.9684	1.92124	1.67379	232345	http://www.ncbi.nlm.nih.gov/gene/232345	alpha-2-macroglobulin
431	PGLYRP1	III	1	1.41312	1.17869	1.38955	2.83121		1.8377	1.9352	2.20091	2.53197	2.65529	1.96324	21946	http://www.ncbi.nlm.nih.gov/gene/21946	peptidoglycan recognition protein 1; similar to peptidoglycan recognition protein
432	SPEER4B	III	1	1.39452	1.04486	1.41195	2.66165		1.82635	2.2982	1.82102	2.26823	2.18591	1.96399	73526	http://www.ncbi.nlm.nih.gov/gene/73526	spermatogenesis associated glutamate (E)-rich protein 4b
433	SPEER4C	III	1	1.38686	1.0541	1.38777	2.78617		1.79883	2.24767	1.96888	2.41	2.10066	1.98992	100502967	http://www.ncbi.nlm.nih.gov/gene/100502967	spermatogenesis associated glutamate (E)-rich protein 4e; spermatogenesis associated glutamate (E)-rich protein 4c; predicted gene 9758; RIKEN cDNA 4930572O03 gene
434	PLA2G2D	III	1	1.23067	1.1534	1.20089	2.24707		2.16742	2.52825	2.19328	2.52238	2.58216	2.00337	18782	http://www.ncbi.nlm.nih.gov/gene/18782	phospholipase A2, group IID
435	CDHR1	III	1	1.08336	0.997427	1.06953	2.30551		1.73369	2.23612	2.38637	1.93722	2.15131	1.66167	170677	http://www.ncbi.nlm.nih.gov/gene/170677	protocadherin 21
436	CCL19	III	1	1.27486	1.03346	1.38563	2.29093		1.8024	2.19139	2.52651	2.32114	2.27253	1.9379	24047	http://www.ncbi.nlm.nih.gov/gene/24047	predicted gene 2564; predicted gene 12407; predicted gene 2457; chemokine (C-C motif) ligand 19; predicted gene 2023
437	CXCL12	III	1	1.23449	1.25352	1.43921	1.9201		1.8645	2.1244	2.32573	2.38896	2.46262	1.74198	20315	http://www.ncbi.nlm.nih.gov/gene/20315	chemokine (C-X-C motif) ligand 12
438	ITIH4	III	1	3.45625	1.41128	2.09196	2.1953		1.60883	3.27753	1.73598	1.6604	2.35352	1.94187	16427	http://www.ncbi.nlm.nih.gov/gene/16427	inter alpha-trypsin inhibitor, heavy chain 4
439	C4B	III	1	1.81948	1.08188	1.403	1.54506		1.98558	2.65438	2.20571	1.81046	2.37279	1.65342	12268	http://www.ncbi.nlm.nih.gov/gene/12268	similar to Complement C4 precursor; complement component 4A (Rodgers blood group); similar to complement C4; complement component 4B (Childo blood group)
440	H2-EB1	III	1	1.70852	0.867589	1.20282	1.68429		1.67341	2.49218	1.95141	1.58409	2.65219	1.43948	14969	http://www.ncbi.nlm.nih.gov/gene/14969	histocompatibility 2, class II antigen E beta
441	ADAM8	III	1	1.54191	1.1933	1.17922	1.58413		1.53662	1.93775	1.70771	1.68674	2.01653	1.4849	11501	http://www.ncbi.nlm.nih.gov/gene/11501	a disintegrin and metallopeptidase domain 8
442	EXTL1	III	1	1.84499	1.34337	1.58143	1.62379		1.64238	1.82879	1.63523	1.52495	1.95809	1.62661	56219	http://www.ncbi.nlm.nih.gov/gene/56219	exostoses (multiple)-like 1
443	H2-Q6	III	1	1.68438	1.27556	1.63722	1.78807		1.60801	1.8981	1.88682	1.65349	2.21832	1.50921	110557	http://www.ncbi.nlm.nih.gov/gene/110557	histocompatibility 2, Q region locus 1; histocompatibility 2, Q region locus 9; similar to H-2 class I histocompatibility antigen, L-D alpha chain precursor; histocompatibility 2, Q region locus 8; histocompatibility 2, Q region locus 2; similar to MHC class Ib antigen; histocompatibility 2, Q region locus 7; histocompatibility 2, Q region locus 6; hypothetical protein LOC100044307; similar to H-…
444	H2-Q7	III	1	1.64963	1.20092	1.63693	1.73798		1.62704	1.87598	1.78177	1.64687	2.24922	1.54368	15018	http://www.ncbi.nlm.nih.gov/gene/15018	histocompatibility 2, Q region locus 1; histocompatibility 2, Q region locus 9; similar to H-2 class I histocompatibility antigen, L-D alpha chain precursor; histocompatibility 2, Q region locus 8; histocompatibility 2, Q region locus 2; similar to MHC class Ib antigen; histocompatibility 2, Q region locus 7; histocompatibility 2, Q region locus 6; hypothetical protein LOC100044307; similar to H-…
445	LOC547349	III	1	1.73333	1.26273	1.56348	1.64076		1.57483	1.97648	1.66813	1.61282	2.03932	1.47016	547349	http://www.ncbi.nlm.nih.gov/gene/547349	similar to MHC class I antigen precursor; predicted gene 10499
446	TNFAIP2	III	1	2.06048	1.21158	1.90405	1.64714		1.66273	2.0908	1.99413	1.57492	2.44048	1.48154	21928	http://www.ncbi.nlm.nih.gov/gene/21928	tumor necrosis factor, alpha-induced protein 2
447	C3	III	1	2.48769	1.2383	1.85004	2.50723		2.00622	2.86449	2.53244	2.08678	2.69348	1.95837	12266	http://www.ncbi.nlm.nih.gov/gene/12266	complement component 3; similar to complement component C3 prepropeptide, last
448	LOC68395	III	1	1.75346	1.44199	2.17557	2.0927		1.92334	2.34974	2.26358	2.20182	2.7764	2.03268	68395	http://www.ncbi.nlm.nih.gov/gene/68395	histocompatibility 2, Q region locus 1; histocompatibility 2, Q region locus 9; similar to H-2 class I histocompatibility antigen, L-D alpha chain precursor; histocompatibility 2, Q region locus 8; histocompatibility 2, Q region locus 2; similar to MHC class Ib antigen; histocompatibility 2, Q region locus 7; histocompatibility 2, Q region locus 6; hypothetical protein LOC100044307; similar to H-…
449	CD74	III	1	1.91325	1.17682	1.53856	1.91138		2.02753	2.62804	2.40314	1.86637	2.5765	1.93189	16149	http://www.ncbi.nlm.nih.gov/gene/16149	CD74 antigen (invariant polypeptide of major histocompatibility complex, class II antigen-associated)
450	H2-D1	III	1	2.11219	1.40802	1.90483	1.70368		1.95191	2.45258	2.05349	2.02434	2.39059	1.72211	14964	http://www.ncbi.nlm.nih.gov/gene/14964	histocompatibility 2, D region; histocompatibility 2, D region locus 1
451	H2-Q4	III	1	1.76685	1.42228	1.85224	1.97141		1.91001	2.00334	1.94597	1.86709	2.17644	1.80941	15015	http://www.ncbi.nlm.nih.gov/gene/15015	histocompatibility 2, Q region locus 4
452	C1RA	III	1	2.1357	1.29893	1.66419	2.03562		1.81396	2.17184	1.91938	1.87516	2.25706	1.55039	50909	http://www.ncbi.nlm.nih.gov/gene/50909	complement component 1, r subcomponent; predicted gene 8551
453	EMCN	IV	1	0.316924	0.737328	0.755928	0.476644		0.514899	0.294479	0.508383	0.877701	0.327451	0.531376	59308	http://www.ncbi.nlm.nih.gov/gene/59308	endomucin
454	PCDH17	IV	1	0.335183	0.757441	0.866758	0.54497		0.461714	0.36419	0.483672	0.767707	0.319879	0.512352	219228	http://www.ncbi.nlm.nih.gov/gene/219228	protocadherin 17
455	D830031N03RIK	IV	1	0.278107	0.790917	0.723669	0.54104		0.53686	0.29655	0.658326	0.952617	0.272667	0.556799	442834	http://www.ncbi.nlm.nih.gov/gene/442834	RIKEN cDNA D830031N03 gene
456	TLE4	IV	1	0.300615	0.680117	0.711684	0.562388		0.438612	0.250129	0.521735	0.771854	0.288449	0.517691	21888	http://www.ncbi.nlm.nih.gov/gene/21888	transducin-like enhancer of split 4, homolog of Drosophila E(spl)
457	CTNNA1	IV	1	0.295979	0.826443	0.799688	0.597105		0.487287	0.254519	0.634233	0.895657	0.268025	0.647652	12385	http://www.ncbi.nlm.nih.gov/gene/12385	catenin (cadherin associated protein), alpha 1
458	GUCY1A3	IV	1	0.294417	0.796456	0.806663	0.536204		0.477024	0.220175	0.598374	0.733225	0.267924	0.564702	60596	http://www.ncbi.nlm.nih.gov/gene/60596	guanylate cyclase 1, soluble, alpha 3
459	ABCG2	IV	1	0.501994	0.876328	0.900765	0.582519		0.610246	0.395926	0.641765	0.948	0.312136	0.632334	26357	http://www.ncbi.nlm.nih.gov/gene/26357	ATP-binding cassette, sub-family G (WHITE), member 2
460	LEPR	IV	1	0.464946	0.835551	0.780959	0.592526		0.585662	0.431442	0.698176	1.14219	0.337901	0.722379	16847	http://www.ncbi.nlm.nih.gov/gene/16847	leptin receptor
461	CLCA3	IV	1	1.03487	0.908892	1.02315	2.1846		2.70751	3.71549	3.89743	2.17937	1.58294	1.20564	23844	http://www.ncbi.nlm.nih.gov/gene/23844	chloride channel calcium activated 3
462	PSAP	IV	1	2.08555	0.604278	0.620178	1.17274		1.62569	2.12074	0.904511	0.83384	2.22106	1.35834	19156	http://www.ncbi.nlm.nih.gov/gene/19156	prosaposin
463	CYR61	IV	1	1.76082	2.22328	1.76718	1.13484		2.10682	1.5896	1.70817	1.22782	1.24628	0.965985	16007	http://www.ncbi.nlm.nih.gov/gene/16007	cysteine rich protein 61
464	PPAP2B	IV	1	1.96406	1.53447	1.71338	1.16685		1.93996	2.10798	1.76888	1.15931	1.98946	1.32055	67916	http://www.ncbi.nlm.nih.gov/gene/67916	phosphatidic acid phosphatase type 2B
465	SAA3	IV	1	3.96814	2.75724	15.6919	15.2511		1.51849	1.89641	4.9942	2.73295	2.09027	1.79451	20210	http://www.ncbi.nlm.nih.gov/gene/20210	serum amyloid A 3
466	LCN2	IV	1	5.66997	2.30084	4.97162	5.62763		1.79529	3.42258	3.02882	2.84601	2.44997	2.6266	16819	http://www.ncbi.nlm.nih.gov/gene/16819	lipocalin 2
467	GLYCAM1	IV	1	0.841355	1.4262	2.00951	3.61181		14.4758	10.8829	8.06293	9.17142	6.6555	7.87082	14663	http://www.ncbi.nlm.nih.gov/gene/14663	glycosylation dependent cell adhesion molecule 1
468	CCL20	IV	1	2.21261	1.92686	2.77352	4.21603		3.45693	3.69222	5.3009	6.04787	6.58684	6.03194	20297	http://www.ncbi.nlm.nih.gov/gene/20297	chemokine (C-C motif) ligand 20
469	IGJ	IV	1	1.30742	1.68427	1.88047	3.00032		6.46426	6.33854	4.56843	10.9191	5.76838	9.08334	16069	http://www.ncbi.nlm.nih.gov/gene/16069	immunoglobulin joining chain
470	IGKV8-30	IV	1	1.51373	1.29085	1.56116	3.76439		5.43673	4.78354	3.16274	4.97234	6.95993	5.74461	384419	http://www.ncbi.nlm.nih.gov/gene/384419	immunoglobulin kappa chain variable 8-30
471	IGKV4-59	IV	1	1.49329	1.27084	1.62897	2.35237		4.36435	6.42898	4.4691	6.63066	6.29017	5.5737	667683	http://www.ncbi.nlm.nih.gov/gene/667683	immunoglobulin kappa variable 4-59
472	CCL8	IV	1	1.31661	1.32011	4.96524	11.8368		2.84183	3.16861	6.00698	6.5715	4.26923	3.58032	20307	http://www.ncbi.nlm.nih.gov/gene/20307	chemokine (C-C motif) ligand 8
473	CD177	IV	1	1.81356	1.19828	2.23383	5.34689		2.25191	3.75357	4.63685	2.78476	4.00307	2.53369	68891	http://www.ncbi.nlm.nih.gov/gene/68891	CD177 antigen
474	GM9758	IV	1	1.55463	1.04994	1.55958	3.47617		1.99292	2.75233	2.41391	3.03996	2.52455	2.46954	381714	http://www.ncbi.nlm.nih.gov/gene/381714	spermatogenesis associated glutamate (E)-rich protein 4e; spermatogenesis associated glutamate (E)-rich protein 4c; predicted gene 9758; RIKEN cDNA 4930572O03 gene
475	GM12407	IV	1	1.39158	1.07173	1.62607	3.41987		2.23054	3.01676	3.91589	3.51946	3.38179	2.42066	100039789	http://www.ncbi.nlm.nih.gov/gene/100039789	predicted gene 2564; predicted gene 12407; predicted gene 2457; chemokine (C-C motif) ligand 19; predicted gene 2023
476	REG3G	IV	1	1.37478	1.51465	3.46893	5.98732		2.12606	2.27233	4.82951	2.72396	1.91951	1.99555	19695	http://www.ncbi.nlm.nih.gov/gene/19695	regenerating islet-derived 3 gamma
477	CXCL13	IV	1	1.01423	0.971065	2.17089	11.5125		1.62127	1.68541	3.43718	4.12145	2.21338	2.30819	55985	http://www.ncbi.nlm.nih.gov/gene/55985	chemokine (C-X-C motif) ligand 13
478	AQP1	V	1	1.75828	0.911299	0.88422	0.715635		1.27899	1.73604	1.08771	0.810423	1.42361	0.930453	11826	http://www.ncbi.nlm.nih.gov/gene/11826	aquaporin 1
479	CDC42BPG	V	1	1.8239	1.16135	0.964908	0.933424		1.35849	1.31538	0.864645	0.937237	1.15501	1.05996	240505	http://www.ncbi.nlm.nih.gov/gene/240505	CDC42 binding protein kinase gamma (DMPK-like)
480	DSP	V	1	1.61808	1.04018	0.94746	1.1718		1.47708	1.45172	0.938843	1.07146	1.43177	1.24685	109620	http://www.ncbi.nlm.nih.gov/gene/109620	desmoplakin
481	ACO2	V	1	1.61069	1.00219	1.0199	0.804999		1.39347	1.58676	1.75432	1.04969	1.66588	0.917186	11429	http://www.ncbi.nlm.nih.gov/gene/11429	aconitase 2, mitochondrial
482	PLVAP	V	1	2.26131	1.0167	0.977888	0.779188		1.49006	2.30919	1.58247	0.982919	2.184	1.04095	84094	http://www.ncbi.nlm.nih.gov/gene/84094	plasmalemma vesicle associated protein
483	CRIP2	V	1	2.39971	1.04818	0.893814	0.78318		1.43152	2.18503	1.29739	0.933935	1.94045	1.06249	68337	http://www.ncbi.nlm.nih.gov/gene/68337	cysteine rich protein 2
484	NR1D1	V	1	1.82509	1.0046	0.946754	0.833021		1.33928	1.58929	1.17906	0.903457	1.71014	0.833472	217166	http://www.ncbi.nlm.nih.gov/gene/217166	nuclear receptor subfamily 1, group D, member 1
485	ARAP1	V	1	1.60163	0.876403	0.820562	0.816153		1.35529	1.66362	1.25486	0.864649	1.67125	0.978115	69710	http://www.ncbi.nlm.nih.gov/gene/69710	ArfGAP with RhoGAP domain, ankyrin repeat and PH domain 1
486	SEMA3B	V	1	1.89836	1.10066	0.931302	0.878998		1.40705	1.84107	1.33712	0.934844	1.98584	1.01125	20347	http://www.ncbi.nlm.nih.gov/gene/20347	sema domain, immunoglobulin domain (Ig), short basic domain, secreted, (semaphorin) 3B
487	GNB2	V	1	1.85708	1.01046	1.18365	0.809014		1.49876	1.94495	1.48191	1.00632	1.88421	0.86355	14693	http://www.ncbi.nlm.nih.gov/gene/14693	guanine nucleotide binding protein (G protein), beta 2
488	ATP5A1	V	1	1.83462	0.960267	1.08005	0.845706		1.38922	1.82133	1.22994	0.89106	1.76152	0.893106	11946	http://www.ncbi.nlm.nih.gov/gene/11946	ATP synthase, H+ transporting, mitochondrial F1 complex, alpha subunit, isoform 1
489	ENG	V	1	1.82451	1.05507	0.953313	0.746316		1.46196	1.88701	1.4792	0.914342	1.78235	0.944745	13805	http://www.ncbi.nlm.nih.gov/gene/13805	endoglin
490	HDAC5	V	1	2.13189	0.985058	0.774891	0.825237		1.38967	2.0096	1.32119	0.893897	1.79377	1.01264	15184	http://www.ncbi.nlm.nih.gov/gene/15184	histone deacetylase 5
491	AGPAT4	V	1	2.09891	1.0278	0.925164	0.954719		1.44525	2.02942	1.34858	0.888169	1.83213	0.952762	68262	http://www.ncbi.nlm.nih.gov/gene/68262	1-acylglycerol-3-phosphate O-acyltransferase 4 (lysophosphatidic acid acyltransferase, delta)
492	SPNA2	V	1	2.09142	1.00435	0.943369	0.735527		1.43651	1.78497	1.33151	0.899801	1.69102	0.990026	20740	http://www.ncbi.nlm.nih.gov/gene/20740	spectrin alpha 2
493	BC002059	V	1	0.439448	0.975169	0.985268	0.99672		0.699915	0.436331	0.572825	0.987841	0.423704	1.06515	213811	http://www.ncbi.nlm.nih.gov/gene/213811	cDNA sequence BC002059
494	GM14308	V	1	0.444767	1.15557	0.950952	1.03746		0.714143	0.412324	0.560382	1.04614	0.446371	1.12599	100043381	http://www.ncbi.nlm.nih.gov/gene/100043381	predicted gene 2007; predicted gene 4724; predicted gene 14410; predicted gene, OTTMUSG00000016609; RIKEN cDNA 0610010B08 gene; RIKEN cDNA 3100002L24 gene; predicted gene 14308; predicted gene 14326; predicted gene 14434; predicted gene, 100043387; predicted gene 4631; predicted gene 14430
495	GM14295	V	1	0.43605	1.1322	0.939351	1.02035		0.720169	0.398723	0.587307	1.04433	0.465624	1.09022	100039123	http://www.ncbi.nlm.nih.gov/gene/100039123	predicted gene 14295
496	GM2004	V	1	0.42122	1.06506	0.960256	0.921994		0.674954	0.411501	0.567153	0.948485	0.4741	1.03418	100039000	http://www.ncbi.nlm.nih.gov/gene/100039000	predicted gene 2004
497	ANGPT1	V	1	0.565794	1.26537	1.12081	1.1974		0.690003	0.4395	0.666173	0.960763	0.497075	1.0914	11600	http://www.ncbi.nlm.nih.gov/gene/11600	angiopoietin 1
498	ZFP445	V	1	0.534419	1.07894	1.11357	1.02204		0.674684	0.444995	0.666413	1.12326	0.439963	1.06224	235682	http://www.ncbi.nlm.nih.gov/gene/235682	zinc finger protein 445
499	DRAM2	V	1	0.61234	1.14702	1.11767	1.0952		0.748149	0.522631	0.651003	1.112	0.559524	1.15873	67171	http://www.ncbi.nlm.nih.gov/gene/67171	transmembrane protein 77
500	SULT1D1	V	1	0.610825	1.09317	0.840412	0.993095		0.957536	0.586419	0.629527	0.968883	0.601341	1.2092	53315	http://www.ncbi.nlm.nih.gov/gene/53315	sulfotransferase family 1D, member 1
501	DMD	V	1	0.605603	1.00987	0.929047	0.870942		0.683321	0.560778	0.647929	0.932598	0.621029	1.0304	13405	http://www.ncbi.nlm.nih.gov/gene/13405	dystrophin, muscular dystrophy
502	GM1976	V	1	0.570489	1.02935	1.00705	1.01302		0.709236	0.490032	0.638904	1.1169	0.500451	0.983577	100038868	http://www.ncbi.nlm.nih.gov/gene/100038868	predicted gene 1976
503	ZFP788	V	1	0.558256	1.0334	1.03377	0.938236		0.695569	0.529189	0.614136	0.995731	0.514026	1.05001	67607	http://www.ncbi.nlm.nih.gov/gene/67607	zinc finger protein 788
504	VBP1	V	1	0.541132	1.02345	1.01603	1.11357		0.700468	0.504657	0.586101	0.941071	0.526637	1.07403	22327	http://www.ncbi.nlm.nih.gov/gene/22327	von Hippel-Lindau binding protein 1
505	UBE2V2	V	1	0.563025	1.21558	1.16435	1.29198		0.724693	0.457595	0.601141	1.11026	0.576411	1.19246	70620	http://www.ncbi.nlm.nih.gov/gene/70620	predicted gene 11843; ubiquitin-conjugating enzyme E2 variant 2
506	ZFP292	V	1	0.505554	1.04514	0.922568	1.00116		0.675372	0.498274	0.632436	1.04611	0.577607	1.01948	30046	http://www.ncbi.nlm.nih.gov/gene/30046	zinc finger protein 292
507	IFI203	V	1	0.524438	1.1055	1.28308	1.17148		0.917329	0.589885	1.03371	1.54428	0.578116	1.07899	15950	http://www.ncbi.nlm.nih.gov/gene/15950	similar to Interferon-activatable protein 203 (Ifi-203) (Interferon-inducible protein p203); similar to interferon activated gene 203; interferon activated gene 203
508	GM7355	V	1	0.507646	1.18429	1.42173	1.36801		0.908042	0.603838	1.09263	1.59854	0.61795	1.29916	664819	http://www.ncbi.nlm.nih.gov/gene/664819	predicted gene 7355
509	GCFC1	V	1	0.636234	1.34938	1.33825	1.10391		0.886274	0.566063	0.88327	1.51844	0.572571	1.21476	67367	http://www.ncbi.nlm.nih.gov/gene/67367	RIKEN cDNA 1810007M14 gene
510	1810035L17RIK	V	1	0.614876	1.41375	1.37138	1.39209		0.840765	0.500933	1.00212	1.58709	0.562569	1.46001	380773	http://www.ncbi.nlm.nih.gov/gene/380773	RIKEN cDNA 1810035L17 gene
511	E130307A14RIK	V	1	0.403818	0.976149	1.00344	0.871202		0.674145	0.377165	0.725857	1.05638	0.448136	0.937637	327744	http://www.ncbi.nlm.nih.gov/gene/327744	RIKEN cDNA E130307A14 gene
512	RBMX	V	1	0.418731	0.961464	0.966113	0.787616		0.696247	0.413166	0.725523	1.21943	0.406606	0.85516	19655	http://www.ncbi.nlm.nih.gov/gene/19655	RNA binding motif protein, X chromosome
513	FUS	V	1	0.443896	1.12618	1.243	0.923369		0.79803	0.417227	0.813977	1.27668	0.409518	1.00249	233908	http://www.ncbi.nlm.nih.gov/gene/233908	fusion, derived from t(12;16) malignant liposarcoma (human)
514	CYB5R4	V	1	0.438059	1.11067	1.13411	0.832109		0.707609	0.401339	0.821055	1.2154	0.42822	0.888093	266690	http://www.ncbi.nlm.nih.gov/gene/266690	cytochrome b5 reductase 4
515	PIBF1	V	1	0.665575	1.03812	1.06617	0.861026		0.721788	0.622571	0.884391	1.0834	0.568142	0.902454	52023	http://www.ncbi.nlm.nih.gov/gene/52023	progesterone immunomodulatory binding factor 1
516	ARAF	V	1	0.63145	1.08687	1.23022	0.92283		0.877601	0.577331	0.967111	1.33349	0.563553	0.819693	11836	http://www.ncbi.nlm.nih.gov/gene/11836	v-raf murine sarcoma 3611 viral oncogene homolog
517	RPS24	V	1	0.663592	1.29792	1.35692	1.0512		0.932841	0.582118	1.05609	1.41438	0.60091	1.09837	20088	http://www.ncbi.nlm.nih.gov/gene/20088	predicted gene 11878; predicted gene 4832; predicted gene 8942; predicted gene 6030; predicted gene 9320; predicted gene 5271; predicted gene 7363; ribosomal protein S24; similar to ribosomal protein S24; predicted gene 8292; predicted gene 6948
518	HNRNPA3	V	1	0.640772	1.32627	1.35055	1.18927		0.77905	0.593529	0.763692	1.32653	0.596877	1.28307	229279	http://www.ncbi.nlm.nih.gov/gene/229279	predicted gene 7498; hypothetical protein LOC635773; predicted gene 9242; predicted gene 6793; predicted gene 14730; predicted gene 7551; predicted gene 14398; predicted gene 6528; predicted gene 6641; hypothetical protein LOC630507; predicted gene 5550; predicted gene 11847; predicted gene 6506; predicted gene 6153; predicted gene 5469; predicted gene 8991; similar to heterogeneous nuclear ribon…
519	GM2488	V	1	0.5413	1.2114	1.42181	1.20574		0.898347	0.613348	0.97931	1.45974	0.637782	1.32525	100039907	http://www.ncbi.nlm.nih.gov/gene/100039907	predicted gene 2488
520	6720489N17RIK	V	1	0.555873	1.0412	1.1344	1.12973		0.816306	0.553251	0.676207	1.00543	0.634063	1.23008	211378	http://www.ncbi.nlm.nih.gov/gene/211378	RIKEN cDNA 6720489N17 gene
521	HSPA4L	V	1	0.574729	1.00701	0.876383	0.976917		0.737469	0.549602	0.822734	1.14409	0.605181	1.00662	18415	http://www.ncbi.nlm.nih.gov/gene/18415	heat shock protein 4 like
522	DCUN1D1	V	1	0.565576	1.02239	0.997227	1.07645		0.680749	0.535607	0.672326	0.930092	0.614552	1.02984	114893	http://www.ncbi.nlm.nih.gov/gene/114893	similar to RP42; DCN1, defective in cullin neddylation 1, domain containing 1 (S. cerevisiae)
523	SYNJ2BP	V	1	0.595242	1.05046	1.02984	0.956289		0.716733	0.53663	0.747204	1.10556	0.562352	1.03384	24071	http://www.ncbi.nlm.nih.gov/gene/24071	RIKEN cDNA 1810020G14 gene; synaptojanin 2 binding protein; predicted gene 4116
524	SFRS18	V	1	0.56723	1.31604	1.25441	1.0912		0.875562	0.544823	0.906687	1.48082	0.574159	1.20264	66625	http://www.ncbi.nlm.nih.gov/gene/66625	splicing factor, arginine/serine-rich 18
525	ZFP932	V	1	0.579998	1.28656	1.28396	1.17398		0.776762	0.523603	0.7396	1.28606	0.591095	1.21221	69504	http://www.ncbi.nlm.nih.gov/gene/69504	zinc finger protein 932
526	TMED5	V	1	0.575146	1.05988	1.09889	1.18843		0.67368	0.524625	0.700628	1.06547	0.58663	1.13708	73130	http://www.ncbi.nlm.nih.gov/gene/73130	transmembrane emp24 protein transport domain containing 5; similar to Transmembrane emp24 protein transport domain containing 5
527	GM5595	V	1	0.568909	1.265	1.1369	1.1172		0.708525	0.512118	0.672767	1.16896	0.568679	1.21795	434179	http://www.ncbi.nlm.nih.gov/gene/434179	predicted gene 5595; predicted gene 2381
528	4930578N16RIK	V	1	0.591824	1.06993	1.06257	1.18132		0.774278	0.589362	0.703225	1.23527	0.642428	1.2565	75051	http://www.ncbi.nlm.nih.gov/gene/75051	RIKEN cDNA 4930578N16 gene
529	ZFP322A	V	1	0.627058	1.18498	1.08254	1.12118		0.726509	0.550378	0.815064	1.1838	0.62535	1.09841	218100	http://www.ncbi.nlm.nih.gov/gene/218100	zinc finger protein 322A
530	ZFP946	V	1	0.608818	1.17876	1.22118	1.21796		0.793261	0.567154	0.749776	1.23146	0.631408	1.20508	74149	http://www.ncbi.nlm.nih.gov/gene/74149	zinc finger protein 946
531	JHDM1D	V	1	0.588088	1.24739	1.3373	1.21929		0.769359	0.620481	0.865509	1.17026	0.572531	1.20661	338523	http://www.ncbi.nlm.nih.gov/gene/338523	jumonji C domain-containing histone demethylase 1 homolog D (S. cerevisiae)
532	ZFP955B	V	1	0.600933	1.04694	0.986342	0.915259		0.697572	0.591627	0.767838	1.03154	0.599878	1.06764	100043468	http://www.ncbi.nlm.nih.gov/gene/100043468	zinc finger protein 955b
533	HLTF	V	1	0.568351	1.0698	1.12791	1.05563		0.749458	0.604596	0.753174	1.17523	0.602652	1.15965	20585	http://www.ncbi.nlm.nih.gov/gene/20585	helicase-like transcription factor
534	DMTF1	V	1	0.573555	1.30283	1.32254	0.894506		0.784691	0.573176	1.01432	1.37466	0.584415	1.07861	23857	http://www.ncbi.nlm.nih.gov/gene/23857	cyclin D binding myb-like transcription factor 1
535	STAT1	V	1	0.548552	0.867576	1.26267	1.04805		0.846941	0.582087	1.05352	1.28968	0.58961	0.813814	20846	http://www.ncbi.nlm.nih.gov/gene/20846	signal transducer and activator of transcription 1
536	FUBP1	V	1	0.465783	0.999339	0.981238	0.859894		0.676186	0.47466	0.696261	1.1654	0.46897	0.899628	51886	http://www.ncbi.nlm.nih.gov/gene/51886	far upstream element (FUSE) binding protein 1
537	ZFP826	V	1	0.446206	1.11317	1.07328	0.962962		0.72386	0.478988	0.670203	1.10527	0.470127	0.995504	414758	http://www.ncbi.nlm.nih.gov/gene/414758	zinc finger protein 826
538	WSB1	V	1	0.54387	0.978817	0.997661	0.822226		0.687751	0.452198	0.721942	1.05247	0.432983	0.804999	78889	http://www.ncbi.nlm.nih.gov/gene/78889	WD repeat and SOCS box-containing 1
539	GM3364	V	1	0.510236	0.937525	0.995169	1.0033		0.737956	0.425764	1.11594	1.16093	0.477342	0.853444	100041481	http://www.ncbi.nlm.nih.gov/gene/100041481	predicted gene 3364
540	ZFP53	V	1	0.590001	1.0775	1.01659	1.05316		0.692655	0.454731	0.671307	1.04104	0.487883	1.17078	24132	http://www.ncbi.nlm.nih.gov/gene/24132	hypothetical protein LOC100044273; zinc finger protein 53
541	D4WSU53E	V	1	0.642986	1.23613	0.953103	1.17368		0.963155	0.488347	0.943383	1.45772	0.458886	1.22005	27981	http://www.ncbi.nlm.nih.gov/gene/27981	DNA segment, Chr 4, Wayne State University 53, expressed
542	CLK4	V	1	0.632715	1.09739	1.01629	0.975983		0.731995	0.494229	0.703743	1.14606	0.497415	0.975995	12750	http://www.ncbi.nlm.nih.gov/gene/12750	CDC like kinase 4
543	SAMHD1	V	1	0.632053	1.0096	1.22695	0.963507		0.773971	0.494583	0.924751	1.29108	0.496462	0.836312	56045	http://www.ncbi.nlm.nih.gov/gene/56045	hypothetical protein LOC100045969; SAM domain and HD domain, 1
544	EIF4A2	V	1	0.593583	1.18835	1.25109	1.05444		0.780084	0.510706	0.792566	1.25614	0.502912	1.11317	13682	http://www.ncbi.nlm.nih.gov/gene/13682	eukaryotic translation initiation factor 4A2
545	CCDC88A	V	1	0.503707	1.16664	1.19486	1.36106		0.732905	0.491051	0.809365	1.24387	0.547335	1.23553	108686	http://www.ncbi.nlm.nih.gov/gene/108686	coiled coil domain containing 88A
546	GM3604	V	1	0.528947	1.24951	1.19058	1.1986		0.797828	0.494566	0.67357	1.25929	0.534365	1.3054	100041979	http://www.ncbi.nlm.nih.gov/gene/100041979	predicted gene 3604
547	TAOK1	V	1	0.521883	0.961574	0.986939	0.916286		0.676896	0.47766	0.777092	1.04319	0.519705	1.00964	216965	http://www.ncbi.nlm.nih.gov/gene/216965	TAO kinase 1
548	CASP12	V	1	0.530817	0.888773	0.952003	0.854804		0.721763	0.513418	0.674232	1.17682	0.474091	0.979805	12364	http://www.ncbi.nlm.nih.gov/gene/12364	caspase 12; hypothetical protein LOC100044205
549	6030458C11RIK	V	1	0.522709	1.03718	1.08341	0.992666		0.761642	0.504945	0.940665	1.17653	0.48624	0.915778	77877	http://www.ncbi.nlm.nih.gov/gene/77877	RIKEN cDNA 6030458C11 gene
550	ZFP442	V	1	0.503092	1.07243	0.998133	0.950986		0.676751	0.495608	0.675683	1.07102	0.495486	1.08768	668923	http://www.ncbi.nlm.nih.gov/gene/668923	zinc finger protein 442
551	ZUFSP	V	1	0.50041	1.02793	1.09719	0.985311		0.688949	0.49584	0.728035	1.1625	0.493647	0.964673	72580	http://www.ncbi.nlm.nih.gov/gene/72580	zinc finger with UFM1-specific peptidase domain
552	FGD4	V	1	0.495376	1.05304	1.01937	0.869221		0.723465	0.490302	0.804351	1.14848	0.485752	0.929947	224014	http://www.ncbi.nlm.nih.gov/gene/224014	FYVE, RhoGEF and PH domain containing 4
553	2610203C20RIK	V	1	0.52404	1.14295	1.04813	0.947683		0.694954	0.481847	0.669825	1.15839	0.48966	1.05522	100042464	http://www.ncbi.nlm.nih.gov/gene/100042464	hypothetical protein LOC100042464
554	DDX26B	V	1	0.518346	1.02362	1.00242	0.858652		0.735976	0.473437	0.769496	1.1346	0.488378	0.908468	236790	http://www.ncbi.nlm.nih.gov/gene/236790	DEAD/H (Asp-Glu-Ala-Asp/His) box polypeptide 26B
555	SNAPC3	V	1	0.519101	1.08022	1.19218	0.935478		0.790967	0.46279	0.843497	1.22837	0.490345	0.938037	77634	http://www.ncbi.nlm.nih.gov/gene/77634	small nuclear RNA activating complex, polypeptide 3
556	HNRNPH1	V	1	0.55096	1.24462	1.25042	1.08247		0.680663	0.465696	0.734349	1.21848	0.517561	1.14232	59013	http://www.ncbi.nlm.nih.gov/gene/59013	heterogeneous nuclear ribonucleoprotein H1
557	PRPF39	V	1	0.539109	1.32671	1.27403	1.1528		0.756749	0.461449	0.808141	1.2547	0.505531	1.17498	328110	http://www.ncbi.nlm.nih.gov/gene/328110	PRP39 pre-mRNA processing factor 39 homolog (yeast)
558	ROCK1	V	1	0.558019	1.18043	1.13184	1.15576		0.736326	0.494949	0.685623	1.11757	0.494221	1.24149	19877	http://www.ncbi.nlm.nih.gov/gene/19877	Rho-associated coiled-coil containing protein kinase 1
559	GPCPD1	V	1	0.518924	0.978196	1.10649	0.948004		0.700506	0.525093	0.738962	1.05586	0.525665	0.812063	74182	http://www.ncbi.nlm.nih.gov/gene/74182	preimplantation protein 4
560	GM3232	V	1	0.491817	1.15415	1.2846	0.938043		0.806518	0.539163	0.962434	1.21603	0.522798	1.04289	100041248	http://www.ncbi.nlm.nih.gov/gene/100041248	predicted gene 3232
561	PARP14	V	1	0.542184	0.968803	1.31132	0.931011		0.897553	0.552	1.36579	1.34987	0.498971	0.845288	547253	http://www.ncbi.nlm.nih.gov/gene/547253	poly (ADP-ribose) polymerase family, member 14
562	CCNL1	V	1	0.556286	1.15896	1.15241	0.960718		0.841313	0.540143	0.952351	1.27901	0.531304	1.03361	56706	http://www.ncbi.nlm.nih.gov/gene/56706	cyclin L1
563	NRD1	V	1	0.537671	1.0855	0.995281	0.989405		0.77663	0.544531	0.840553	1.21256	0.554036	0.880152	230598	http://www.ncbi.nlm.nih.gov/gene/230598	nardilysin, N-arginine dibasic convertase, NRD convertase 1
564	MEF2C	V	1	0.474233	0.874663	0.933467	0.998576		0.718109	0.468022	0.766794	1.11757	0.562296	0.860596	17260	http://www.ncbi.nlm.nih.gov/gene/17260	myocyte enhancer factor 2C
565	HAUS3	V	1	0.507931	1.04462	1.12555	1.17021		0.698566	0.520575	0.756674	1.16365	0.591725	1.08613	231123	http://www.ncbi.nlm.nih.gov/gene/231123	cDNA sequence BC023882
566	FAM126B	V	1	0.542204	1.07224	0.966266	1.01352		0.679744	0.486403	0.678217	1.04156	0.576327	1.0676	213056	http://www.ncbi.nlm.nih.gov/gene/213056	family with sequence similarity 126, member B
567	BDP1	V	1	0.536954	1.00617	0.943015	1.05855		0.683459	0.49974	0.710248	0.943017	0.582273	1.07131	544971	http://www.ncbi.nlm.nih.gov/gene/544971	B double prime 1, subunit of RNA polymerase III transcription initiation factor IIIB
568	D930016D06RIK	V	1	0.578161	1.15246	1.00874	1.07596		0.752488	0.475834	0.782441	1.16678	0.586147	1.04353	100662	http://www.ncbi.nlm.nih.gov/gene/100662	RIKEN cDNA D930016D06 gene
569	TRAV3N-3	V	1	0.641133	0.835401	1.00661	1.21484		1.17557	0.88683	1.31782	1.83573	0.956225	1.23546	100043282	http://www.ncbi.nlm.nih.gov/gene/100043282	T-cell receptor alpha variable region 3D-3; T cell receptor alpha variable 3N-3
570	CLEC9A	V	1	0.83307	1.12116	1.26533	1.40465		1.19951	0.935831	1.0854	2.25182	1.04869	1.58687	232414	http://www.ncbi.nlm.nih.gov/gene/232414	C-type lectin domain family 9, member a
571	SMC5	V	1	0.745861	1.43456	1.38934	1.48253		0.963683	0.683572	0.992226	1.58326	0.690842	1.51441	226026	http://www.ncbi.nlm.nih.gov/gene/226026	similar to Structural maintenance of chromosomes 5; structural maintenance of chromosomes 5
572	HMGN5	V	1	0.642462	1.47887	1.36484	1.4999		0.757487	0.556539	0.76554	1.30703	0.749352	1.63535	50887	http://www.ncbi.nlm.nih.gov/gene/50887	predicted gene 11914; nucleosome binding protein 1
573	GM4464	V	1	0.63736	1.26355	1.35094	1.43949		0.973249	0.656867	1.1336	1.54671	0.758407	1.28845	100043477	http://www.ncbi.nlm.nih.gov/gene/100043477	predicted gene 4464
574	GM2494	V	1	0.568681	1.21617	1.45228	1.32993		0.886168	0.601982	1.1184	1.60008	0.708844	1.26922	100039920	http://www.ncbi.nlm.nih.gov/gene/100039920	predicted gene 2494
575	APBB1IP	V	1	0.657555	0.977302	1.24246	1.06398		0.781405	0.646679	1.00572	1.25977	0.68494	0.903578	54519	http://www.ncbi.nlm.nih.gov/gene/54519	amyloid beta (A4) precursor protein-binding, family B, member 1 interacting protein
576	PPIG	V	1	0.650567	1.2052	1.21425	1.24954		0.772595	0.654475	0.750806	1.19429	0.704242	1.17726	228005	http://www.ncbi.nlm.nih.gov/gene/228005	peptidyl-prolyl isomerase G (cyclophilin G)
577	F630111L10RIK	V	1	0.648159	1.07055	1.1878	1.32099		0.874272	0.604129	1.08765	1.42687	0.705828	1.14246	320463	http://www.ncbi.nlm.nih.gov/gene/320463	RIKEN cDNA F630111L10 gene
578	D3ERTD751E	V	1	0.58187	1.1442	0.99872	0.965399		0.757494	0.593018	0.738342	1.22653	0.677739	1.14681	73852	http://www.ncbi.nlm.nih.gov/gene/73852	predicted gene 9529; DNA segment, Chr 3, ERATO Doi 751, expressed
579	GM3582	V	1	0.572004	1.2855	1.33344	1.31449		0.955778	0.598209	1.03486	1.47654	0.70351	1.2955	100041939	http://www.ncbi.nlm.nih.gov/gene/100041939	predicted gene 3582
580	NEXN	V	1	0.615503	1.4151	1.25734	1.23896		0.72477	0.52692	0.714072	1.1827	0.698048	1.29123	68810	http://www.ncbi.nlm.nih.gov/gene/68810	nexilin
581	DNAJB4	V	1	0.825217	1.28025	1.22908	1.19824		0.744229	0.578011	0.713201	1.03765	0.722764	1.1316	67035	http://www.ncbi.nlm.nih.gov/gene/67035	DnaJ (Hsp40) homolog, subfamily B, member 4
582	ACSL4	V	1	0.685413	1.01907	1.04397	1.06516		0.756611	0.658213	0.714997	1.02487	0.679939	1.154	50790	http://www.ncbi.nlm.nih.gov/gene/50790	acyl-CoA synthetase long-chain family member 4
583	LUC7L2	V	1	0.716933	1.32303	1.33515	1.25856		0.879613	0.644498	0.934326	1.43265	0.651969	1.21864	192196	http://www.ncbi.nlm.nih.gov/gene/192196	predicted gene 11889; LUC7-like 2 (S. cerevisiae)
584	ATP13A3	V	1	0.681253	1.0556	0.995653	1.17052		0.667228	0.563696	0.707801	1.14158	0.559089	1.08113	224088	http://www.ncbi.nlm.nih.gov/gene/224088	ATPase type 13A3
585	MNS1	V	1	1.03132	1.11908	1.09038	1.36584		1.0565	1.1041	0.981283	1.46485	1.20341	1.65476	17427	http://www.ncbi.nlm.nih.gov/gene/17427	meiosis-specific nuclear structural protein 1
586	HSPH1	V	1	0.920706	0.939046	0.977733	0.979524		1.1063	1.3264	1.26831	1.03348	1.26432	1.68659	15505	http://www.ncbi.nlm.nih.gov/gene/15505	heat shock 105kDa/110kDa protein 1
587	2310001H17RIK	V	1	0.637171	1.07348	1.1944	1.09475		0.824446	0.734217	0.845123	1.3014	0.730157	0.990086	76432	http://www.ncbi.nlm.nih.gov/gene/76432	RIKEN cDNA 2310001H17 gene
588	SLFN10-PS	V	1	0.710661	1.04928	1.38479	1.30508		1.01862	0.827409	1.12636	1.54211	0.727192	1.09375	237887	http://www.ncbi.nlm.nih.gov/gene/237887	schlafen 10, pseudogene
589	ZFC3H1	V	1	0.780794	1.1901	1.22949	1.01691		0.868513	0.722094	0.758166	1.31115	0.645415	1.15209	216345	http://www.ncbi.nlm.nih.gov/gene/216345	zinc finger, C3H1-type containing
590	LYZ2	V	1	0.705474	1.01649	1.06055	1.02752		0.697485	0.703676	0.893033	0.858542	0.662535	1.07977	17105	http://www.ncbi.nlm.nih.gov/gene/17105	lysozyme 2
591	1700026D08RIK	V	1	1.25084	0.866181	0.799541	0.914758		1.17863	1.30633	0.752889	0.938084	1.30225	1.19835	75556	http://www.ncbi.nlm.nih.gov/gene/75556	RIKEN cDNA 1700026D08 gene
592	ERGIC1	V	1	1.22564	0.788249	0.808148	0.883063		1.07599	1.13884	0.883634	0.707245	1.20274	0.908984	67458	http://www.ncbi.nlm.nih.gov/gene/67458	endoplasmic reticulum-golgi intermediate compartment (ERGIC) 1
593	NOP58	V	1	0.87815	1.34287	1.41488	1.48151		0.965308	0.827836	1.10937	1.29211	0.895956	1.45191	55989	http://www.ncbi.nlm.nih.gov/gene/55989	NOP58 ribonucleoprotein homolog (yeast)
594	HIST1H2AO	V	1	0.855436	0.839858	1.13917	1.47835		0.828904	1.02089	1.32129	0.987691	1.1182	0.936824	665433	http://www.ncbi.nlm.nih.gov/gene/665433	histone cluster 1, H2ad; histone cluster 1, H2ae; histone cluster 1, H2ag; histone cluster 1, H2ah; histone cluster 1, H2ai; similar to histone 2a; histone cluster 1, H2an; histone cluster 1, H2ao; histone cluster 1, H2ac; histone cluster 1, H2ab
595	NEURL3	V	1	0.822464	0.935357	1.39587	0.984482		1.36578	0.952204	1.26085	1.25374	0.670642	0.793036	214854	http://www.ncbi.nlm.nih.gov/gene/214854	neuralized homolog 3 homolog (Drosophila)
596	HIST1H2AI	V	1	0.805933	0.84611	1.06631	1.38262		0.801414	0.995444	1.28175	0.930498	1.12952	0.957683	319191	http://www.ncbi.nlm.nih.gov/gene/319191	histone cluster 1, H2ad; histone cluster 1, H2ae; histone cluster 1, H2ag; histone cluster 1, H2ah; histone cluster 1, H2ai; similar to histone 2a; histone cluster 1, H2an; histone cluster 1, H2ao; histone cluster 1, H2ac; histone cluster 1, H2ab
597	HIST1H2AB	V	1	0.779254	0.798677	1.08524	1.39576		0.788784	0.970246	1.29912	0.92393	1.06825	0.912586	319172	http://www.ncbi.nlm.nih.gov/gene/319172	histone cluster 1, H2ad; histone cluster 1, H2ae; histone cluster 1, H2ag; histone cluster 1, H2ah; histone cluster 1, H2ai; similar to histone 2a; histone cluster 1, H2an; histone cluster 1, H2ao; histone cluster 1, H2ac; histone cluster 1, H2ab
598	RB1CC1	V	1	0.775081	1.08164	0.962273	1.02581		0.70164	0.686789	0.762389	1.0636	0.706848	1.11597	12421	http://www.ncbi.nlm.nih.gov/gene/12421	RB1-inducible coiled-coil 1
599	BCAT2	V	1	0.773757	1.03066	1.25624	0.876152		0.831477	0.748146	1.2481	1.08436	0.706221	1.00244	12036	http://www.ncbi.nlm.nih.gov/gene/12036	branched chain aminotransferase 2, mitochondrial
600	CCDC146	V	1	0.731381	0.967598	0.979273	1.24168		0.905981	0.804058	0.732781	1.26478	0.83717	1.3886	75172	http://www.ncbi.nlm.nih.gov/gene/75172	coiled-coil domain containing 146
601	SLC6A14	VI	1	1.00575	1.04153	0.895895	0.98077		0.619927	0.631413	0.577013	0.790453	0.543014	0.917605	56774	http://www.ncbi.nlm.nih.gov/gene/56774	solute carrier family 6 (neurotransmitter transporter), member 14
602	CPEB4	VI	1	0.706236	0.949607	0.895414	1.01423		0.651817	0.545526	0.680307	0.937626	0.570906	0.916961	67579	http://www.ncbi.nlm.nih.gov/gene/67579	cytoplasmic polyadenylation element binding protein 4
603	DLST	VI	1	0.473137	0.769587	0.771497	0.683786		0.662144	0.467796	0.784055	0.892541	0.396307	0.650632	78920	http://www.ncbi.nlm.nih.gov/gene/78920	dihydrolipoamide S-succinyltransferase (E2 component of 2-oxo-glutarate complex)
604	HMBOX1	VI	1	0.428927	0.803724	0.859689	0.695078		0.621627	0.41108	0.704017	0.897344	0.394586	0.658195	219150	http://www.ncbi.nlm.nih.gov/gene/219150	homeobox containing 1
605	SPECC1L	VI	1	0.413059	0.930121	0.929239	0.686619		0.663015	0.40091	0.785691	0.801143	0.446837	0.600459	74392	http://www.ncbi.nlm.nih.gov/gene/74392	sperm antigen with calponin homology and coiled-coil domains 1-like
606	SMC2	VI	1	0.499389	1.0605	1.29911	1.40556		0.619689	0.51722	0.751432	1.06458	0.631041	1.10263	14211	http://www.ncbi.nlm.nih.gov/gene/14211	structural maintenance of chromosomes 2
607	KIF5B	VI	1	0.607594	1.09277	1.03975	1.00144		0.641053	0.514768	0.736471	1.04261	0.618819	1.07384	16573	http://www.ncbi.nlm.nih.gov/gene/16573	kinesin family member 5B
608	LIN7C	VI	1	0.603935	1.00294	0.979223	0.94476		0.654296	0.54002	0.70697	0.965008	0.570357	0.943892	22343	http://www.ncbi.nlm.nih.gov/gene/22343	lin-7 homolog C (C. elegans)
609	KRIT1	VI	1	0.590143	1.06481	1.13028	1.04644		0.65047	0.532535	0.716104	1.10866	0.521338	1.0479	79264	http://www.ncbi.nlm.nih.gov/gene/79264	KRIT1, ankyrin repeat containing
610	FMR1	VI	1	0.53434	1.03119	1.00392	1.0238		0.663754	0.515929	0.690067	0.956137	0.562568	1.02742	14265	http://www.ncbi.nlm.nih.gov/gene/14265	fragile X mental retardation syndrome 1 homolog
611	RASA1	VI	1	0.559142	1.06438	1.03347	1.02781		0.650054	0.509853	0.669011	1.02818	0.555517	1.04809	218397	http://www.ncbi.nlm.nih.gov/gene/218397	RAS p21 protein activator 1
612	XPO1	VI	1	0.522603	1.06237	1.08583	0.942833		0.657838	0.511703	0.707098	1.08803	0.59765	1.08038	103573	http://www.ncbi.nlm.nih.gov/gene/103573	exportin 1, CRM1 homolog (yeast)
613	C7	VI	1	0.552402	1.0364	1.13712	0.819675		0.620628	0.397118	0.726954	0.844062	0.436625	0.773109	109828	http://www.ncbi.nlm.nih.gov/gene/109828	predicted gene 6917; similar to chromobox homolog 3; predicted gene 5792; predicted gene 7469; predicted gene 6901; predicted gene 7721; predicted gene 5196; complement component 7; chromobox homolog 3 (Drosophila HP1 gamma)
614	CALCRL	VI	1	0.511509	0.939071	0.938287	0.860357		0.598998	0.488268	0.743609	0.929189	0.420251	1.00353	54598	http://www.ncbi.nlm.nih.gov/gene/54598	calcitonin receptor-like
615	5830418K08RIK	VI	1	0.454186	0.889509	0.974905	0.857662		0.599331	0.456821	0.718823	1.00815	0.44032	0.772981	319675	http://www.ncbi.nlm.nih.gov/gene/319675	similar to KIAA1731 protein; RIKEN cDNA 5830418K08 gene
616	SMEK1	VI	1	0.418548	0.829036	0.950805	0.757906		0.597464	0.427675	0.753246	0.966569	0.446739	0.780997	68734	http://www.ncbi.nlm.nih.gov/gene/68734	SMEK homolog 1, suppressor of mek1 (Dictyostelium)
617	FAM63B	VI	1	0.44376	0.919447	0.907993	0.89995		0.598268	0.424754	0.692198	0.98943	0.467403	0.756855	235461	http://www.ncbi.nlm.nih.gov/gene/235461	RIKEN cDNA B230380D07 gene
618	SEC22B	VI	1	0.41938	0.812543	0.798281	0.736898		0.600782	0.427631	0.789079	0.889447	0.478011	0.71391	20333	http://www.ncbi.nlm.nih.gov/gene/20333	SEC22 vesicle trafficking protein homolog B (S. cerevisiae)
619	STAG2	VI	1	0.43042	0.835004	0.804045	0.679245		0.625362	0.4146	0.671804	0.920696	0.455269	0.730278	20843	http://www.ncbi.nlm.nih.gov/gene/20843	stromal antigen 2
620	DAB2	VI	1	0.530608	0.930369	0.970551	0.956356		0.628552	0.446109	0.766885	1.05753	0.44987	0.942617	13132	http://www.ncbi.nlm.nih.gov/gene/13132	disabled homolog 2 (Drosophila)
621	AKAP10	VI	1	0.490195	0.820547	0.911784	0.68289		0.651918	0.447687	0.825564	0.871853	0.422973	0.690651	56697	http://www.ncbi.nlm.nih.gov/gene/56697	A kinase (PRKA) anchor protein 10
622	GM7406	VI	1	0.494508	0.997719	1.02686	0.74775		0.631773	0.462522	0.783238	1.04728	0.461655	0.897609	664919	http://www.ncbi.nlm.nih.gov/gene/664919	predicted gene 7406
623	TRPM7	VI	1	0.476816	0.956859	0.988307	0.785408		0.641131	0.469853	0.768795	0.967961	0.469939	0.827487	58800	http://www.ncbi.nlm.nih.gov/gene/58800	transient receptor potential cation channel, subfamily M, member 7
624	SSBP2	VI	1	0.497958	0.970735	0.891185	0.841516		0.664968	0.450279	0.820895	1.01867	0.458078	0.838023	66970	http://www.ncbi.nlm.nih.gov/gene/66970	single-stranded DNA binding protein 2; predicted gene 12470
625	FBXO30	VI	1	0.50622	0.963379	0.859532	0.841291		0.603543	0.410187	0.677376	0.828704	0.438783	0.824076	71865	http://www.ncbi.nlm.nih.gov/gene/71865	F-box protein 30
626	ROCK2	VI	1	0.500579	0.896159	0.861532	0.748973		0.63161	0.406093	0.71643	0.929698	0.468517	0.735594	19878	http://www.ncbi.nlm.nih.gov/gene/19878	Rho-associated coiled-coil containing protein kinase 2
627	EDEM3	VI	1	0.474491	0.895533	0.839806	0.756783		0.63839	0.417867	0.691974	0.843139	0.454378	0.703277	66967	http://www.ncbi.nlm.nih.gov/gene/66967	ER degradation enhancer, mannosidase alpha-like 3
628	RSF1	VI	1	0.463857	0.860139	0.832576	0.740235		0.62961	0.41316	0.769518	0.948519	0.445844	0.729041	233532	http://www.ncbi.nlm.nih.gov/gene/233532	remodeling and spacing factor 1
629	AI314180	VI	1	0.475258	0.792277	0.864608	0.761142		0.66268	0.429895	0.669129	0.93256	0.475165	0.768097	230249	http://www.ncbi.nlm.nih.gov/gene/230249	expressed sequence AI314180
630	USP53	VI	1	0.489404	1.0343	1.25341	0.959827		0.642352	0.448725	0.779455	1.06097	0.574038	0.982445	99526	http://www.ncbi.nlm.nih.gov/gene/99526	ubiquitin specific peptidase 53
631	FUCA2	VI	1	0.51232	0.941223	1.06921	0.926129		0.580047	0.519921	0.796163	0.958901	0.501461	0.914234	66848	http://www.ncbi.nlm.nih.gov/gene/66848	fucosidase, alpha-L- 2, plasma
632	TUSC3	VI	1	0.483854	0.875568	0.848736	0.778503		0.599429	0.4699	0.668005	0.875521	0.511684	0.902007	80286	http://www.ncbi.nlm.nih.gov/gene/80286	tumor suppressor candidate 3
633	YTHDF3	VI	1	0.486675	1.02964	1.02539	1.05824		0.634819	0.445946	0.674448	1.0352	0.499403	1.01779	229096	http://www.ncbi.nlm.nih.gov/gene/229096	YTH domain family 3
634	AFF4	VI	1	0.517717	0.907206	0.961533	0.750298		0.629626	0.497347	0.85844	1.03837	0.498692	0.692633	93736	http://www.ncbi.nlm.nih.gov/gene/93736	AF4/FMR2 family, member 4
635	NEMF	VI	1	0.486319	1.22845	1.20206	1.11978		0.630086	0.486184	0.698693	1.21278	0.527478	1.11218	66244	http://www.ncbi.nlm.nih.gov/gene/66244	nuclear export mediator factor
636	PHIP	VI	1	0.498098	0.938602	0.914613	0.933785		0.645372	0.475456	0.760809	0.978925	0.53914	0.971811	83946	http://www.ncbi.nlm.nih.gov/gene/83946	pleckstrin homology domain interacting protein
637	IL15	VI	1	0.518852	0.972317	0.979966	0.81956		0.624931	0.474485	0.669641	0.912057	0.512474	0.821647	16168	http://www.ncbi.nlm.nih.gov/gene/16168	interleukin 15
638	RAPH1	VI	1	0.504644	0.981195	1.02266	0.817718		0.641419	0.460532	0.745051	0.927987	0.498199	0.808721	77300	http://www.ncbi.nlm.nih.gov/gene/77300	Ras association (RalGDS/AF-6) and pleckstrin homology domains 1
639	MKLN1	VI	1	0.519153	0.879955	0.862938	0.753729		0.660783	0.454174	0.714424	0.933577	0.497824	0.74984	27418	http://www.ncbi.nlm.nih.gov/gene/27418	muskelin 1, intracellular mediator containing kelch motifs
640	CYLD	VI	1	0.460199	0.838133	0.918784	0.839213		0.646856	0.494116	0.779492	1.05885	0.522548	0.796144	74256	http://www.ncbi.nlm.nih.gov/gene/74256	cylindromatosis (turban tumor syndrome)
641	NLK	VI	1	0.503347	0.747597	0.764656	0.69309		0.66591	0.508774	0.737707	0.794322	0.526902	0.672072	18099	http://www.ncbi.nlm.nih.gov/gene/18099	nemo like kinase; similar to nemo-like kinase
642	OLA1	VI	1	0.473124	0.791137	0.83283	0.733266		0.665752	0.508409	0.757349	0.856557	0.545203	0.749672	67059	http://www.ncbi.nlm.nih.gov/gene/67059	Obg-like ATPase 1
643	FAR1	VI	1	0.331355	0.890256	1.00062	0.98116		0.584455	0.30184	0.876987	0.936121	0.422156	0.841622	67420	http://www.ncbi.nlm.nih.gov/gene/67420	fatty acyl CoA reductase 1
644	CHUK	VI	1	0.374155	0.781463	0.774346	0.720996		0.552067	0.326251	0.678397	0.964766	0.331959	0.708666	12675	http://www.ncbi.nlm.nih.gov/gene/12675	conserved helix-loop-helix ubiquitous kinase
645	ELMO1	VI	1	0.428684	0.859674	1.01086	0.81447		0.629733	0.447319	0.748857	1.03299	0.366693	0.731195	140580	http://www.ncbi.nlm.nih.gov/gene/140580	engulfment and cell motility 1, ced-12 homolog (C. elegans)
646	WLS	VI	1	0.415133	0.951143	1.01442	0.76179		0.658585	0.343796	0.731332	0.941509	0.362694	0.823139	68151	http://www.ncbi.nlm.nih.gov/gene/68151	G protein-coupled receptor 177
647	PDE5A	VI	1	0.424122	0.938865	0.975814	0.677139		0.662496	0.345452	0.752868	0.772134	0.37598	0.674732	242202	http://www.ncbi.nlm.nih.gov/gene/242202	phosphodiesterase 5A, cGMP-specific
648	GM4720	VI	1	0.391476	1.06775	1.16334	0.822673		0.61002	0.345942	0.735992	1.27745	0.355593	0.954796	100043907	http://www.ncbi.nlm.nih.gov/gene/100043907	predicted gene 4720
649	TOP1	VI	1	0.402892	0.933052	0.844037	0.67623		0.636295	0.342566	0.667756	0.970106	0.342843	0.717174	21969	http://www.ncbi.nlm.nih.gov/gene/21969	topoisomerase (DNA) I
650	CCNT2	VI	1	0.382932	0.856695	0.866062	0.730125		0.555008	0.373664	0.699203	0.931192	0.372767	0.739376	72949	http://www.ncbi.nlm.nih.gov/gene/72949	cyclin T2
651	GM4122	VI	1	0.368652	1.13482	1.12003	0.901555		0.572855	0.371489	0.678546	1.16072	0.398176	0.874258	100042950	http://www.ncbi.nlm.nih.gov/gene/100042950	predicted gene 4122
652	ATRX	VI	1	0.371653	1.0139	1.02506	1.02717		0.612866	0.385378	0.734823	1.05684	0.407852	1.03942	22589	http://www.ncbi.nlm.nih.gov/gene/22589	alpha thalassemia/mental retardation syndrome X-linked homolog (human)
653	D10BWG1070E	VI	1	0.376128	0.882382	0.861614	0.713631		0.633244	0.377576	0.78104	1.07822	0.375083	0.814535	52902	http://www.ncbi.nlm.nih.gov/gene/52902	DNA segment, Chr 10, Brigham & Women's Genetics 1070 expressed
654	A630089N07RIK	VI	1	0.381883	1.20484	1.25739	0.934642		0.657804	0.362871	0.82215	1.37673	0.394526	1.0435	320586	http://www.ncbi.nlm.nih.gov/gene/320586	RIKEN cDNA A630089N07 gene
655	GM3613	VI	1	0.369116	0.844576	0.916222	0.729814		0.630459	0.365544	0.868024	0.980743	0.391588	0.695608	100041995	http://www.ncbi.nlm.nih.gov/gene/100041995	predicted gene 3613
656	GTF3C2	VI	1	0.363812	0.881793	0.873694	0.766542		0.627147	0.415751	1.01464	1.06662	0.436078	0.829828	71752	http://www.ncbi.nlm.nih.gov/gene/71752	general transcription factor IIIC, polypeptide 2, beta; Mpv17 transgene, kidney disease mutant
657	EXOC6B	VI	1	0.409863	0.913963	0.953704	0.743674		0.609041	0.366003	0.767497	0.860911	0.470972	0.851968	75914	http://www.ncbi.nlm.nih.gov/gene/75914	exocyst complex component 6B
658	YME1L1	VI	1	0.419752	0.85439	0.91114	0.726713		0.61198	0.388281	0.735995	0.894144	0.428267	0.758575	27377	http://www.ncbi.nlm.nih.gov/gene/27377	YME1-like 1 (S. cerevisiae)
659	AKAP9	VI	1	0.347616	0.841808	0.749112	0.743904		0.464844	0.350522	0.505512	0.862521	0.375261	0.819607	100986	http://www.ncbi.nlm.nih.gov/gene/100986	A kinase (PRKA) anchor protein (yotiao) 9
660	CCNH	VI	1	0.336615	0.825886	0.74807	0.741952		0.483631	0.312588	0.568719	0.866442	0.324763	0.738777	66671	http://www.ncbi.nlm.nih.gov/gene/66671	cyclin H
661	MARCH7.	VI	1	0.369263	0.872372	0.934984	0.7504		0.520036	0.32826	0.623905	0.872434	0.363807	0.733883	57438	http://www.ncbi.nlm.nih.gov/gene/57438	membrane-associated ring finger (C3HC4) 7
662	ADK	VI	1	0.368318	0.890657	0.982219	0.692597		0.459254	0.307958	0.601681	0.844107	0.362281	0.760367	11534	http://www.ncbi.nlm.nih.gov/gene/11534	adenosine kinase
663	NIPBL	VI	1	0.363176	0.970507	0.94513	0.878756		0.500515	0.305339	0.603991	1.05923	0.382539	0.921401	71175	http://www.ncbi.nlm.nih.gov/gene/71175	Nipped-B homolog (Drosophila)
664	BC005561	VI	1	0.375151	0.929865	0.969316	0.8281		0.506785	0.371513	0.603719	0.940155	0.380505	0.821953	100042165	http://www.ncbi.nlm.nih.gov/gene/100042165	THO complex 2; cDNA sequence BC005561
665	TRAF5	VI	1	0.371229	0.972952	0.899286	0.746845		0.571044	0.329106	0.558963	0.969466	0.358423	0.726556	22033	http://www.ncbi.nlm.nih.gov/gene/22033	TNF receptor-associated factor 5
666	SH3BGRL	VI	1	0.422025	1.21213	1.09905	1.21812		0.515536	0.322985	0.45854	1.03446	0.417494	1.16672	56726	http://www.ncbi.nlm.nih.gov/gene/56726	SH3-binding domain glutamic acid-rich protein like
667	OGN	VI	1	0.405201	1.40381	1.22561	1.32763		0.644886	0.327854	0.473426	1.1628	0.39408	1.41571	18295	http://www.ncbi.nlm.nih.gov/gene/18295	osteoglycin
668	GM14288	VI	1	0.421788	0.924497	0.799727	0.790726		0.608043	0.344706	0.507681	0.86501	0.371369	0.925128	13999	http://www.ncbi.nlm.nih.gov/gene/13999	ethanol induced 1; predicted gene 4245; predicted gene 8898; predicted gene 8923; predicted gene 14420; predicted gene 4723
669	RP23-232H13.5	VI	1	0.384883	0.989414	0.872623	0.875426		0.622947	0.349049	0.496325	0.947584	0.388652	0.969327	100043387	http://www.ncbi.nlm.nih.gov/gene/100043387	predicted gene 14305
670	ARHGAP6	VI	1	0.304184	0.829919	0.813594	0.733242		0.421463	0.261902	0.477559	0.801864	0.337939	0.682745	11856	http://www.ncbi.nlm.nih.gov/gene/11856	Rho GTPase activating protein 6
671	PLAA	VI	1	0.310209	0.876985	0.885556	0.69697		0.523935	0.253483	0.605543	0.947848	0.309219	0.726671	18786	http://www.ncbi.nlm.nih.gov/gene/18786	phospholipase A2, activating protein
672	PALMD	VI	1	0.449131	0.935698	0.930092	0.725994		0.647181	0.418487	0.623699	0.930787	0.439798	0.651345	114301	http://www.ncbi.nlm.nih.gov/gene/114301	palmdelphin; similar to palmdelphin
673	INTS6	VI	1	0.454364	0.846253	0.738406	0.756192		0.582642	0.332629	0.54797	0.876582	0.358287	0.640048	18130	http://www.ncbi.nlm.nih.gov/gene/18130	integrator complex subunit 6
674	TMX3	VI	1	0.52067	0.916286	0.872653	0.905786		0.648157	0.512613	0.623176	0.920857	0.601767	0.819634	67988	http://www.ncbi.nlm.nih.gov/gene/67988	thioredoxin-related transmembrane protein 3
675	BOD1L	VI	1	0.595136	0.839592	0.810528	0.818793		0.626766	0.572873	0.569346	0.8935	0.591965	0.899007	665775	http://www.ncbi.nlm.nih.gov/gene/665775	biorientation of chromosomes in cell division 1-like
676	ATAD5	VI	1	0.621717	0.777913	0.841437	0.827428		0.623791	0.569936	0.653779	0.842036	0.599272	0.719179	237877	http://www.ncbi.nlm.nih.gov/gene/237877	ATPase family, AAA domain containing 5
677	SP3	VI	1	0.589319	1.01209	1.0166	1.08826		0.664289	0.527476	0.663325	1.04362	0.641958	1.09296	20687	http://www.ncbi.nlm.nih.gov/gene/20687	trans-acting transcription factor 3
678	UBA6	VI	1	0.462483	1.03959	1.02679	1.12244		0.600125	0.442022	0.646957	1.01921	0.596268	1.09282	231380	http://www.ncbi.nlm.nih.gov/gene/231380	ubiquitin-like modifier activating enzyme 6
679	DZIP3	VI	1	0.514054	0.991404	0.977443	1.03379		0.642053	0.433178	0.537771	1.02311	0.578371	1.06963	224170	http://www.ncbi.nlm.nih.gov/gene/224170	DAZ interacting protein 3, zinc finger
680	REPS2	VI	1	0.547373	1.01676	0.92753	1.03084		0.571505	0.454399	0.550446	0.93465	0.54023	1.02106	194590	http://www.ncbi.nlm.nih.gov/gene/194590	RALBP1 associated Eps domain containing protein 2
681	CCDC141	VI	1	0.558412	0.772998	0.797473	0.681806		0.662699	0.532899	0.66358	0.842613	0.474788	0.699663	545428	http://www.ncbi.nlm.nih.gov/gene/545428	RIKEN cDNA 2610301F02 gene
682	ZFP935	VI	1	0.555751	1.14712	1.06558	0.967509		0.621083	0.468346	0.666297	1.14532	0.467535	1.03583	71508	http://www.ncbi.nlm.nih.gov/gene/71508	zinc finger protein 935
683	MTDH	VI	1	0.479127	0.796373	0.734302	0.712273		0.64584	0.538337	0.653864	0.892526	0.501648	0.743903	67154	http://www.ncbi.nlm.nih.gov/gene/67154	metadherin
684	EDIL3	VI	1	0.47598	1.04112	1.1148	0.711894		0.588219	0.43523	0.597806	0.850639	0.535793	0.705464	13612	http://www.ncbi.nlm.nih.gov/gene/13612	EGF-like repeats and discoidin I-like domains 3
685	YES1	VI	1	0.510944	1.03548	0.976211	0.943566		0.558748	0.461475	0.623748	0.889317	0.506492	0.920103	22612	http://www.ncbi.nlm.nih.gov/gene/22612	Yamaguchi sarcoma viral (v-yes) oncogene homolog 1
686	SLIT2	VI	1	0.512468	0.834834	0.85699	0.751639		0.583431	0.461677	0.665938	0.787276	0.535552	0.755045	20563	http://www.ncbi.nlm.nih.gov/gene/20563	slit homolog 2 (Drosophila)
687	YOD1	VI	1	0.536874	0.990938	0.912549	0.971809		0.57242	0.459947	0.650606	0.891386	0.522979	0.978764	226418	http://www.ncbi.nlm.nih.gov/gene/226418	YOD1 OTU deubiquitinating enzyme 1 homologue (S. cerevisiae)
688	RSRC2	VI	1	0.490936	0.983398	0.902257	0.917771		0.652685	0.478557	0.660766	0.952907	0.502282	0.914876	208606	http://www.ncbi.nlm.nih.gov/gene/208606	arginine/serine-rich coiled-coil 2
689	PTBP2	VI	1	0.51639	0.946461	0.975656	0.832783		0.622268	0.454104	0.646489	0.94827	0.502908	0.852865	56195	http://www.ncbi.nlm.nih.gov/gene/56195	polypyrimidine tract binding protein 2
690	SEPT7.	VI	1	0.545971	0.98257	0.953951	0.908295		0.633533	0.480911	0.631108	0.936893	0.532792	0.899021	235072	http://www.ncbi.nlm.nih.gov/gene/235072	septin 7
691	UBE3A	VI	1	0.512452	1.07096	0.978519	1.17826		0.648207	0.454259	0.662512	1.01635	0.541242	1.08395	22215	http://www.ncbi.nlm.nih.gov/gene/22215	ubiquitin protein ligase E3A
692	VPS13A	VI	1	0.51034	1.00264	0.929787	0.944374		0.633908	0.462309	0.620591	1.04115	0.535477	1.07657	271564	http://www.ncbi.nlm.nih.gov/gene/271564	vacuolar protein sorting 13A (yeast)
693	COPS2	VI	1	0.522883	1.08203	1.03717	1.12815		0.640711	0.434816	0.577498	1.05139	0.514997	1.2259	12848	http://www.ncbi.nlm.nih.gov/gene/12848	COP9 (constitutive photomorphogenic) homolog, subunit 2 (Arabidopsis thaliana)
694	ZFP760	VI	1	0.518822	1.0547	1.00829	0.943161		0.642762	0.46694	0.585774	1.03597	0.494774	0.995004	240034	http://www.ncbi.nlm.nih.gov/gene/240034	zinc finger protein 760; hypothetical protein LOC100044275
695	HGF	VI	1	0.479056	0.915761	0.858812	0.753931		0.61813	0.453032	0.606243	0.882533	0.488834	0.855635	15234	http://www.ncbi.nlm.nih.gov/gene/15234	hepatocyte growth factor
696	CEP290	VI	1	0.469962	1.19074	1.06378	1.21911		0.650632	0.482554	0.575407	1.13817	0.511648	1.36775	216274	http://www.ncbi.nlm.nih.gov/gene/216274	centrosomal protein 290
697	ST8SIA4	VI	1	0.488482	0.85138	0.850585	0.898963		0.579933	0.417928	0.455833	0.867614	0.439587	0.857258	20452	http://www.ncbi.nlm.nih.gov/gene/20452	ST8 alpha-N-acetyl-neuraminide alpha-2,8-sialyltransferase 4
698	ARAP2	VI	1	0.5133	0.925675	0.797989	0.840932		0.612592	0.402557	0.509339	0.93691	0.434612	0.923643	212285	http://www.ncbi.nlm.nih.gov/gene/212285	predicted gene 336; ArfGAP with RhoGAP domain, ankyrin repeat and PH domain 2
699	ZFP51	VI	1	0.467999	1.12002	1.04636	1.20061		0.635484	0.395517	0.483464	1.03468	0.446829	1.25693	22709	http://www.ncbi.nlm.nih.gov/gene/22709	hypothetical protein LOC100044272; zinc finger protein 51
700	SMEK2	VI	1	0.453444	1.01833	0.974428	1.08511		0.623405	0.4446	0.553342	1.21143	0.460526	1.08901	104570	http://www.ncbi.nlm.nih.gov/gene/104570	SMEK homolog 2, suppressor of mek1 (Dictyostelium)
701	AI987944	VI	1	0.460907	1.07917	1.04979	1.14248		0.566968	0.445129	0.538255	1.06878	0.477147	1.1365	233168	http://www.ncbi.nlm.nih.gov/gene/233168	expressed sequence AI987944
702	PCMTD1	VI	1	0.4524	1.15218	1.04184	1.00986		0.588235	0.428489	0.558324	1.08987	0.484357	1.12446	319263	http://www.ncbi.nlm.nih.gov/gene/319263	protein-L-isoaspartate (D-aspartate) O-methyltransferase domain containing 1
703	BC016423	VI	1	0.528913	0.885216	0.87265	0.961318		0.569056	0.420875	0.519853	0.949977	0.476636	1.00913	105203	http://www.ncbi.nlm.nih.gov/gene/105203	cDNA sequence BC016423
704	ABCA5	VI	1	0.506241	0.929148	0.862476	0.67648		0.611519	0.432697	0.556616	0.818164	0.418432	0.674492	217265	http://www.ncbi.nlm.nih.gov/gene/217265	ATP-binding cassette, sub-family A (ABC1), member 5
705	2810474O19RIK	VI	1	0.500245	0.845085	0.894641	0.858734		0.547137	0.428144	0.564374	0.851319	0.435486	0.847127	67246	http://www.ncbi.nlm.nih.gov/gene/67246	RIKEN cDNA 2810474O19 gene
706	ANKRD32	VI	1	0.438171	0.763094	0.845942	0.797564		0.624786	0.486646	0.614557	0.892801	0.470508	0.829785	105377	http://www.ncbi.nlm.nih.gov/gene/105377	ankyrin repeat domain 32
707	TPR	VI	1	0.43635	0.992016	0.981353	1.03565		0.563758	0.48347	0.641891	1.09083	0.484649	1.10027	108989	http://www.ncbi.nlm.nih.gov/gene/108989	similar to nuclear pore complex-associated intranuclear coiled-coil protein TPR; translocated promoter region
708	CWF19L2	VI	1	0.437045	0.889016	0.88904	0.825003		0.577179	0.403712	0.642855	0.941124	0.495704	0.870781	244672	http://www.ncbi.nlm.nih.gov/gene/244672	hypothetical protein LOC100044213; CWF19-like 2, cell cycle control (S. pombe)
709	RBM25	VI	1	0.473944	1.05768	1.0153	0.962935		0.590871	0.429547	0.648946	1.14915	0.475664	0.949065	67039	http://www.ncbi.nlm.nih.gov/gene/67039	RNA binding motif protein 25
710	UBE2E3	VI	1	0.435049	0.952347	0.947027	0.810091		0.641153	0.442431	0.61955	0.855346	0.463645	0.722515	22193	http://www.ncbi.nlm.nih.gov/gene/22193	similar to ubiquitin-conjugating enzyme UbcM2; ubiquitin-conjugating enzyme E2E 3, UBC4/5 homolog (yeast)
711	ZEB1	VI	1	0.408155	0.853424	0.921181	0.682609		0.604694	0.433995	0.639815	0.9549	0.438906	0.705303	21417	http://www.ncbi.nlm.nih.gov/gene/21417	zinc finger E-box binding homeobox 1
712	API5	VI	1	0.432361	0.880731	0.826148	0.7486		0.621359	0.394033	0.666001	0.93482	0.42235	0.708987	11800	http://www.ncbi.nlm.nih.gov/gene/11800	apoptosis inhibitor 5
713	SCN7A	VI	1	0.467488	0.89698	0.95911	0.752272		0.636093	0.418515	0.646587	0.764465	0.426737	0.805673	20272	http://www.ncbi.nlm.nih.gov/gene/20272	sodium channel, voltage-gated, type VII, alpha
714	RBM26	VI	1	0.436706	1.04458	1.03615	0.948686		0.612259	0.411475	0.659014	1.07193	0.459682	0.940778	74213	http://www.ncbi.nlm.nih.gov/gene/74213	RNA binding motif protein 26
715	RBM39	VI	1	0.443286	0.964046	0.957604	0.826459		0.608337	0.417965	0.633033	1.01421	0.445591	0.893127	170791	http://www.ncbi.nlm.nih.gov/gene/170791	RNA binding motif protein 39
716	TTC14	VI	1	0.427094	0.904919	0.860153	0.84681		0.611694	0.418345	0.647286	1.02219	0.439204	0.860784	67120	http://www.ncbi.nlm.nih.gov/gene/67120	tetratricopeptide repeat domain 14
717	CSDE1	VI	1	0.453106	0.903069	0.878726	0.732558		0.607925	0.403731	0.607804	0.878776	0.437155	0.803956	229663	http://www.ncbi.nlm.nih.gov/gene/229663	predicted gene 5064; cold shock domain containing E1, RNA binding
718	ASPN	VI	1	0.445679	1.11806	1.05593	1.03915		0.657986	0.37948	0.51734	1.06341	0.425466	1.07925	66695	http://www.ncbi.nlm.nih.gov/gene/66695	asporin
719	GM14410	VI	1	0.43558	1.11552	0.944112	0.960978		0.663289	0.365869	0.588877	1.0363	0.467925	1.08744	6610131	http://www.ncbi.nlm.nih.gov/gene/6610131	predicted gene 2007; predicted gene 4724; predicted gene 14410; predicted gene, OTTMUSG00000016609; RIKEN cDNA 0610010B08 gene; RIKEN cDNA 3100002L24 gene; predicted gene 14308; predicted gene 14326; predicted gene 14434; predicted gene, 100043387; predicted gene 4631; predicted gene 14430
720	TMEM30A	VI	1	0.422472	1.06424	1.03698	0.928052		0.630904	0.387419	0.554121	0.980643	0.452876	0.937777	69981	http://www.ncbi.nlm.nih.gov/gene/69981	transmembrane protein 30A
721	A330076H08RIK	VI	1	0.403019	0.871426	0.828645	0.685492		0.594948	0.398032	0.559914	0.797616	0.416541	0.731979	320026	http://www.ncbi.nlm.nih.gov/gene/320026	RIKEN cDNA A330076H08 gene
722	LUC7L3	VI	1	0.390082	1.01267	1.04354	0.852492		0.581513	0.382595	0.570288	1.10026	0.376349	0.90861	67684	http://www.ncbi.nlm.nih.gov/gene/67684	RIKEN cDNA 3300001P08 gene
723	CTDSPL2	VI	1	0.400352	0.782963	0.76366	0.718969		0.549372	0.389049	0.647319	0.781893	0.433563	0.705496	329506	http://www.ncbi.nlm.nih.gov/gene/329506	CTD (carboxy-terminal domain, RNA polymerase II, polypeptide A) small phosphatase like 2
724	ZFP948	VI	1	0.430418	1.23747	1.2242	1.17896		0.591866	0.342973	0.581865	1.08662	0.420857	1.1131	381066	http://www.ncbi.nlm.nih.gov/gene/381066	zinc finger protein 948
725	SMG1	VI	1	0.458701	0.805399	0.78359	0.667092		0.546684	0.3742	0.626168	0.823707	0.415032	0.691152	233789	http://www.ncbi.nlm.nih.gov/gene/233789	SMG1 homolog, phosphatidylinositol 3-kinase-related kinase (C. elegans)
726	EPHA7	VI	1	0.444194	0.787954	0.739203	0.687129		0.553617	0.38453	0.573914	0.785471	0.416098	0.697716	13841	http://www.ncbi.nlm.nih.gov/gene/13841	Eph receptor A7
727	ZFP280D	VI	1	0.457474	0.930698	0.934485	0.876077		0.54908	0.405647	0.557635	1.04838	0.426014	0.9616	235469	http://www.ncbi.nlm.nih.gov/gene/235469	suppressor of hairy wing homolog 4 (Drosophila)
728	GM3781	VI	1	0.311458	1.02726	1.03471	0.725672		0.59196	0.305832	0.706084	1.15551	0.276702	0.851275	100042306	http://www.ncbi.nlm.nih.gov/gene/100042306	predicted gene 3781
729	CAMK2D	VI	1	0.30116	0.844558	0.992101	0.894381		0.531444	0.281359	0.838294	1.02425	0.320445	0.777117	108058	http://www.ncbi.nlm.nih.gov/gene/108058	calcium/calmodulin-dependent protein kinase II, delta
730	GPATCH8	VI	1	0.272073	0.93436	0.95034	0.686559		0.45775	0.274614	0.727974	0.99595	0.279447	0.712895	237943	http://www.ncbi.nlm.nih.gov/gene/237943	G patch domain containing 8
731	GM4415	VI	1	0.263644	1.20892	1.18015	0.852659		0.518378	0.282876	0.731664	1.45549	0.285462	0.90199	100043402	http://www.ncbi.nlm.nih.gov/gene/100043402	predicted gene 4415
732	GM4635	VI	1	0.288025	1.10724	1.06064	0.807854		0.511293	0.292482	0.674992	1.32311	0.29224	0.885353	100043770	http://www.ncbi.nlm.nih.gov/gene/100043770	predicted gene 4635
733	AI503316	VI	1	0.283946	1.18764	1.19751	0.985273		0.499234	0.240355	0.569697	1.53526	0.244598	0.92944	105860	http://www.ncbi.nlm.nih.gov/gene/105860	expressed sequence AI503316
734	TPP2	VI	1	0.303045	0.801434	0.878504	0.81337		0.453604	0.233975	0.55895	0.90122	0.264111	0.631439	22019	http://www.ncbi.nlm.nih.gov/gene/22019	tripeptidyl peptidase II
735	IGHM	VI	1	1.0552	0.939174	1.08171	1.34588		2.38129	4.70674	1.91774	2.97665	3.85223	2.59949	16019	http://www.ncbi.nlm.nih.gov/gene/16019	immunoglobulin heavy constant mu
736	IGKV6-23	VI	1	1.06518	0.897014	1.1436	1.41822		2.28502	3.3104	2.05103	2.90379	2.82693	2.33146	637227	http://www.ncbi.nlm.nih.gov/gene/637227	immunoglobulin kappa variable 6-23
737	IGLV1	VI	1	0.870064	0.995845	1.05001	1.19224		2.30507	1.79507	1.58298	3.10722	1.6783	2.02723	16142	http://www.ncbi.nlm.nih.gov/gene/16142	immunoglobulin lambda variable 1
738	UMOD	VI	1	1.29895	1.08506	1.17681	1.42839		1.67129	1.68006	1.98202	1.7424	2.45879	1.6837	22242	http://www.ncbi.nlm.nih.gov/gene/22242	uromodulin
739	CLU	VI	1	2.19182	1.27751	1.39395	1.24758		1.59575	2.14881	1.64023	1.54023	2.14558	1.65356	12759	http://www.ncbi.nlm.nih.gov/gene/12759	similar to clusterin; clusterin
740	SERPINA1A	VI	1	1.61358	1.19228	1.13336	1.40358		1.80341	1.98902	1.71617	1.72468	1.81001	1.69695	20700	http://www.ncbi.nlm.nih.gov/gene/20700	serine (or cysteine) peptidase inhibitor, clade A, member 1A
741	MYST3	VI	1	1.71241	1.39772	1.3737	1.33515		1.69727	1.46901	1.69098	1.29597	1.25371	1.62646	244349	http://www.ncbi.nlm.nih.gov/gene/244349	MYST histone acetyltransferase (monocytic leukemia) 3
742	GPD1	VI	1	1.5338	0.96921	1.00563	1.07338		1.76306	1.4489	2.82199	1.04559	1.58987	1.14918	14555	http://www.ncbi.nlm.nih.gov/gene/14555	glycerol-3-phosphate dehydrogenase 1 (soluble)
743	MYH10	VI	1	1.72303	1.43218	1.2803	1.13159		1.50609	1.31476	1.23678	1.13065	1.25962	1.10472	77579	http://www.ncbi.nlm.nih.gov/gene/77579	myosin, heavy polypeptide 10, non-muscle
744	TSPAN18	VI	1	1.85679	1.39554	1.28985	1.09104		1.57273	1.60651	1.3331	1.35658	1.40084	1.34072	241556	http://www.ncbi.nlm.nih.gov/gene/241556	tetraspanin 18
745	CEACAM1	VI	1	1.76008	1.29487	1.37395	1.22934		1.50228	1.6528	1.32173	1.36015	1.35248	1.43977	26365	http://www.ncbi.nlm.nih.gov/gene/26365	carcinoembryonic antigen-related cell adhesion molecule 1; carcinoembryonic antigen-related cell adhesion molecule 2
746	PRELP	VI	1	1.87814	1.16479	1.12742	0.954824		1.51632	1.70862	1.34389	1.10459	1.43642	1.08476	116847	http://www.ncbi.nlm.nih.gov/gene/116847	proline arginine-rich end leucine-rich repeat
747	TSTD2	VI	1	1.34454	1.29893	1.22138	1.2295		1.52542	1.45197	1.37012	1.22464	1.37743	1.28186	272027	http://www.ncbi.nlm.nih.gov/gene/272027	cDNA sequence BC057893
748	VWA3B	VI	1	1.40662	1.32985	1.23735	1.49953		1.50276	1.44033	1.41618	1.35128	1.51997	1.5353	70853	http://www.ncbi.nlm.nih.gov/gene/70853	RIKEN cDNA 4921511C04 gene
749	PLXNB2	VI	1	3.10516	1.04508	1.01241	0.927411		1.53833	2.52083	1.44838	1.09754	1.99614	1.12138	140570	http://www.ncbi.nlm.nih.gov/gene/140570	plexin B2
750	TAP2	VI	1	2.50124	1.24535	1.47874	1.46251		1.79057	2.70036	2.03479	1.51045	2.44598	1.43199	21355	http://www.ncbi.nlm.nih.gov/gene/21355	transporter 2, ATP-binding cassette, sub-family B (MDR/TAP)
751	LTBP4	VI	1	2.71563	1.38184	1.21783	1.03924		1.7109	2.56609	1.7228	1.24804	2.24545	1.18664	108075	http://www.ncbi.nlm.nih.gov/gene/108075	latent transforming growth factor beta binding protein 4
752	FASN	VI	1	2.11727	1.17284	1.15635	1.08791		1.71919	2.16632	2.33323	1.1226	2.18818	1.31795	14104	http://www.ncbi.nlm.nih.gov/gene/14104	fatty acid synthase
753	ESYT1	VI	1	2.06699	1.46006	1.4316	1.47459		1.67449	2.16241	1.90774	1.49212	2.29271	1.42343	23943	http://www.ncbi.nlm.nih.gov/gene/23943	family with sequence similarity 62 (C2 domain containing), member A
754	STAB1	VI	1	2.29247	1.33372	1.27659	1.13862		1.67903	2.3138	1.7442	1.24127	2.32006	1.19538	192187	http://www.ncbi.nlm.nih.gov/gene/192187	stabilin 1
755	MMRN2	VI	1	2.14852	1.19124	1.15229	1.15829		1.81467	2.3191	1.8168	1.16033	2.27507	1.18926	105450	http://www.ncbi.nlm.nih.gov/gene/105450	multimerin 2
756	KDR	VI	1	2.39354	1.15425	1.03798	0.831264		1.60972	2.05372	1.2567	0.961233	1.91518	0.987583	16542	http://www.ncbi.nlm.nih.gov/gene/16542	kinase insert domain protein receptor
757	CPSF1	VI	1	1.95325	1.11021	1.08638	1.04094		1.52202	1.9525	1.47617	1.17878	1.83178	1.15924	94230	http://www.ncbi.nlm.nih.gov/gene/94230	cleavage and polyadenylation specific factor 1
758	RGP1	VI	1	2.20385	1.14597	1.15827	1.04017		1.58264	1.79658	1.48234	1.11567	1.93557	1.09744	242406	http://www.ncbi.nlm.nih.gov/gene/242406	RGP1 retrograde golgi transport homolog (S. cerevisiae)
759	IGFBP5	VI	1	1.56596	1.23764	1.05357	0.94883		1.65945	1.59304	1.41056	1.21128	1.5436	1.41663	16011	http://www.ncbi.nlm.nih.gov/gene/16011	insulin-like growth factor binding protein 5
760	LRRC56	VI	1	1.62795	1.16578	1.14379	1.12807		1.51614	1.90246	1.3089	1.23578	1.90696	1.1107	70552	http://www.ncbi.nlm.nih.gov/gene/70552	leucine rich repeat containing 56
761	SYK	VI	1	1.71519	1.09916	1.29092	1.28036		1.50392	1.87689	1.44689	1.44544	1.57147	1.14488	20963	http://www.ncbi.nlm.nih.gov/gene/20963	spleen tyrosine kinase
762	ANAPC2	VI	1	1.73554	1.0939	1.14994	0.899738		1.52198	1.82878	1.45231	1.16967	1.72677	1.06952	99152	http://www.ncbi.nlm.nih.gov/gene/99152	anaphase promoting complex subunit 2
763	CFLAR	VI	1	1.91158	1.29889	1.29469	1.27738		1.59934	1.63334	1.3303	1.24133	1.56987	1.37767	12633	http://www.ncbi.nlm.nih.gov/gene/12633	CASP8 and FADD-like apoptosis regulator pseudogene; CASP8 and FADD-like apoptosis regulator
764	DOCK6	VI	1	1.95949	1.31451	1.17689	0.902664		1.51588	1.88097	1.49181	1.29465	1.56434	1.08275	319899	http://www.ncbi.nlm.nih.gov/gene/319899	dedicator of cytokinesis 6
765	ARHGAP23	VI	1	1.90862	1.27028	1.26735	0.97003		1.5626	1.85968	1.48492	1.04124	1.61638	1.09012	58996	http://www.ncbi.nlm.nih.gov/gene/58996	RIKEN cDNA 4933428G20 gene
766	TMCC3	VI	1	2.02583	1.1824	1.09107	0.958766		1.55809	1.81465	1.2981	1.20981	1.5802	1.0576	319880	http://www.ncbi.nlm.nih.gov/gene/319880	transmembrane and coiled coil domains 3
767	GM5506	VI	1	1.80035	1.12795	1.22683	1.04669		1.55244	1.87088	1.98195	1.15498	1.86018	1.16648	433182	http://www.ncbi.nlm.nih.gov/gene/433182	predicted gene 4735; enolase 1, alpha non-neuron; similar to enolase 1, alpha non-neuron; hypothetical protein LOC100044223; predicted gene 5506; predicted gene 5855; hypothetical protein LOC100045967
768	RAB11B	VI	1	1.91529	1.47036	1.45111	1.24372		1.59131	1.93756	1.87894	1.36659	1.97408	1.36692	19326	http://www.ncbi.nlm.nih.gov/gene/19326	RAB11B, member RAS oncogene family
769	PRPF8	VI	1	1.76404	1.1195	1.12261	0.836655		1.51819	1.97165	1.5069	1.13011	1.63923	1.10616	192159	http://www.ncbi.nlm.nih.gov/gene/192159	pre-mRNA processing factor 8
770	LAMB2	VI	1	2.13586	1.43668	1.25234	1.11388		1.54106	2.01029	1.79648	1.30271	1.82818	1.28663	16779	http://www.ncbi.nlm.nih.gov/gene/16779	laminin, beta 2
771	PCDHGA7	VI	1	2.0186	1.31724	1.25845	1.24799		1.53595	1.82599	1.59901	1.16673	1.74046	1.26585	93715	http://www.ncbi.nlm.nih.gov/gene/93715	protocadherin gamma subfamily A, 7
772	NFIC	VI	1	1.96551	1.22742	1.14823	1.09311		1.56348	2.09405	1.57028	1.12436	1.75974	1.1181	18029	http://www.ncbi.nlm.nih.gov/gene/18029	nuclear factor I/C
773	RCSD1	VI	1	2.12063	1.28235	1.2845	1.17916		1.58477	2.0285	1.52461	1.16592	1.87628	1.31723	226594	http://www.ncbi.nlm.nih.gov/gene/226594	RCSD domain containing 1
774	ZMIZ1	VI	1	1.75332	1.44729	1.39319	1.22873		1.85874	1.89568	1.66469	1.37995	1.51555	1.30146	328365	http://www.ncbi.nlm.nih.gov/gene/328365	RIKEN cDNA D930049A15 gene; zinc finger, MIZ-type containing 1
775	TKT	VI	1	1.62504	0.918044	0.900081	0.915605		1.51478	1.7528	1.64907	0.916258	1.87564	1.01372	21881	http://www.ncbi.nlm.nih.gov/gene/21881	transketolase
776	SOX13	VI	1	1.56527	1.31337	1.25538	1.1719		1.50559	1.5765	1.56284	1.15066	1.63742	1.2944	20668	http://www.ncbi.nlm.nih.gov/gene/20668	SRY-box containing gene 13
777	DUSP28	VI	1	1.52538	1.19034	1.29642	1.1915		1.50126	1.67116	1.50847	1.24301	1.72215	1.36482	67446	http://www.ncbi.nlm.nih.gov/gene/67446	dual specificity phosphatase 28
778	6430527G18RIK	VI	1	1.67073	1.32387	1.20433	1.22313		1.59105	1.65863	1.55711	1.26308	1.56692	1.32841	238330	http://www.ncbi.nlm.nih.gov/gene/238330	similar to polyglutamine-containing protein; RIKEN cDNA 6430527G18 gene
779	REEP4	VI	1	1.69141	1.43988	1.46872	1.43273		1.53631	1.51728	1.51426	1.38087	1.56085	1.4029	72549	http://www.ncbi.nlm.nih.gov/gene/72549	receptor accessory protein 4
780	CD22	VI	1	1.23536	1.071	1.2739	1.34597		1.53556	1.72428	1.61099	1.47289	1.47829	1.09684	12483	http://www.ncbi.nlm.nih.gov/gene/12483	CD22 antigen; hypothetical protein LOC100047973
781	AKNA	VI	1	1.4961	1.34622	1.45686	1.48143		1.57463	1.67033	1.58042	1.68801	1.48772	1.4232	100182	http://www.ncbi.nlm.nih.gov/gene/100182	AT-hook transcription factor
782	KNDC1	VI	1	1.41274	1.16605	1.08769	1.32844		1.53707	1.57773	1.27696	1.62724	1.7308	1.54667	76484	http://www.ncbi.nlm.nih.gov/gene/76484	kinase non-catalytic C-lobe domain (KIND) containing 1
783	CD4	VI	1	1.49446	1.0341	1.19782	1.3264		1.61346	1.89441	1.59592	1.55348	2.0245	1.3921	12504	http://www.ncbi.nlm.nih.gov/gene/12504	CD4 antigen
784	WDFY4	VI	1	1.2231	0.876706	1.08012	1.21364		1.53352	1.92031	1.62316	1.65257	1.8195	1.28163	545030	http://www.ncbi.nlm.nih.gov/gene/545030	WD repeat and FYVE domain containing 4
785	CCDC33	VI	1	1.37668	1.20986	1.20803	1.43878		1.51407	1.57067	1.40977	1.43729	1.73885	1.41029	382077	http://www.ncbi.nlm.nih.gov/gene/382077	coiled-coil domain containing 33
786	HMHA1	VI	1	1.48254	1.13074	1.15529	1.09331		1.52744	1.76608	1.59704	1.38784	1.66222	1.12631	70719	http://www.ncbi.nlm.nih.gov/gene/70719	histocompatibility (minor) HA-1

## Sheet: Sheet2
Official gene		Cluster	symbol	D0	56-4 PI	58 PI	63 PI	70 PI	56 PI	56-4 PICH	58 PICH	63 PICH	66 PICH	70 PICH
RPL22	12	1	V100	1	1	1	0.652	1	1	1	1	1	1	1
IMP3	28	1	V100	1	1	1	0.638	1	1	1	1	1	1	1
WFDC1	26	1	V100	1	1	1	0.63	1	1	1	1	1	1	1
FGFBP1	30	1	V100	1	1	1	0.653	1	1	1	1	1	1	1
BRMS1	31	1	V100	1	1	1	0.658	1	1	1	1	1	1	1
PLLP	32	1	V100	1	1	1	0.659	1	1	1	1	1	1	1
METTL7A2	25	1	V100	1	1	1	0.583	1	1	1	1	1	1	1
CRISPLD2	22	1	V100	1	1.708	1	1	0.632	1	1	1	1	1	1
CYP4B1	126	1	V100	1	1.556	1	1	0.576	1	1	1	1	1	1
AFAP1L1	34	1	V100	1	1	1	1	0.631	1	1	1	1	1	1
P4HA1	35	1	V100	1	1	1	1	0.646	1	1	1	1	1	1
HEATR3	36	1	V100	1	1	1	1	0.655	1	1	1	1	1	1
CYP2B10	37	1	V100	1	1	1	1	0.657	1	1	1	1	1	1
LGI3	38	1	V100	1	1	1	1	0.664	1	1	1	1	1	1
GNG11	39	1	V100	1	1	1	1	0.664	1	1	1	1	1	1
HSPB1	33	1	V100	1	1	1	1	0.58	1	1	1	1	1	1
ALDH1A1	1	1	V100	1	1	1	0.581	0.592	1	1	1	1	1	1
ACAA2	27	1	V100	1	1	1	0.636	0.64	1	1	1	1	1	1
IGFBP6	29	1	V100	1	1	1	0.646	0.61	1	1	1	1	1	1
IL1B	127	1	V100	1	1.693	1	2.676	2.065	1	1	1	1	1	1
IL1RN	128	1	V100	1	1.879	1	1.671	1.575	1	1	1	1	1	1
KLRA17	11	1	V100	1	1	1	1.572	1	1	1	1	1	1	1
PDPN	17	1	V100	1	1	1	1.579	1	1	1	1	1	1	1
ANLN	82	1	V100	1	1	1	1.529	1	1	1	1	1	1	1
FCGR4	80	1	V100	1	1	1	1.514	1	1	1	1	1	1	1
KIF23	73	1	V100	1	1	1	1.504	1	1	1	1	1	1	1
1600020E01RIK	74	1	V100	1	1	1	1.506	1	1	1	1	1	1	1
LXN	75	1	V100	1	1	1	1.507	1	1	1	1	1	1	1
MAP2K7	76	1	V100	1	1	1	1.51	1	1	1	1	1	1	1
CENPF	77	1	V100	1	1	1	1.51	1	1	1	1	1	1	1
DTL	84	1	V100	1	1	1	1.534	1	1	1	1	1	1	1
ABR	85	1	V100	1	1	1	1.556	1	1	1	1	1	1	1
IRG1	86	1	V100	1	1	1	1.562	1	1	1	1	1	1	1
C3AR1	89	1	V100	1	1	1	1.567	1	1	1	1	1	1	1
RNF149	90	1	V100	1	1	1	1.57	1	1	1	1	1	1	1
FPR1	94	1	V100	1	1	1	1.592	1	1	1	1	1	1	1
CD300LF	97	1	V100	1	1	1	1.602	1	1	1	1	1	1	1
CLEC4D	98	1	V100	1	1	1	1.62	1	1	1	1	1	1	1
FN1	100	1	V100	1	1	1	1.625	1	1	1	1	1	1	1
PLAC8	19	1	V100	1	1	1	1.706	1	1	1	1	1	1	1
CDC20	105	1	V100	1	1	1	1.704	1	1	1	1	1	1	1
S100A8	107	1	V100	1	1	1	1.766	1	1	1	1	1	1	1
ZFP187	120	1	V100	1	1	1.522	1	1	1	1	1	1	1	1
A830058I18RIK	123	1	V100	1	1	1.573	1	1	1	1	1	1	1	1
D830015G02RIK	121	1	V100	1	1	1.522	1.505	1	1	1	1	1	1	1
1810019D21RIK	122	1	V100	1	1	1.562	1.558	1	1	1	1	1	1	1
2810417H13RIK	24	1	V100	1	0.662	1	1	1.59	1	1	1	1	1	1
1600029D21RIK	2	1	V100	1	1	1	1	1.524	1	1	1	1	1	1
FXYD4	3	1	V100	1	1	1	1	1.564	1	1	1	1	1	1
PPIL6	7	1	V100	1	1	1	1	1.578	1	1	1	1	1	1
9030425E11RIK	4	1	V100	1	1	1	1	1.594	1	1	1	1	1	1
CYP7B1	5	1	V100	1	1	1	1	1.598	1	1	1	1	1	1
SIRPB1A	8	1	V100	1	1	1	1	1.547	1	1	1	1	1	1
CCL28	10	1	V100	1	1	1	1	1.554	1	1	1	1	1	1
ART2B	13	1	V100	1	1	1	1	1.55	1	1	1	1	1	1
IL17F	14	1	V100	1	1	1	1	1.63	1	1	1	1	1	1
DSCC1	41	1	V100	1	1	1	1	1.509	1	1	1	1	1	1
CCL21B	40	1	V100	1	1	1	1	1.503	1	1	1	1	1	1
CAPSL	42	1	V100	1	1	1	1	1.51	1	1	1	1	1	1
GM14277	43	1	V100	1	1	1	1	1.513	1	1	1	1	1	1
CD1D2	44	1	V100	1	1	1	1	1.533	1	1	1	1	1	1
SPA17	45	1	V100	1	1	1	1	1.535	1	1	1	1	1	1
CD48	46	1	V100	1	1	1	1	1.539	1	1	1	1	1	1
PIH1D2	47	1	V100	1	1	1	1	1.541	1	1	1	1	1	1
FBXO5	48	1	V100	1	1	1	1	1.551	1	1	1	1	1	1
ASPM	49	1	V100	1	1	1	1	1.552	1	1	1	1	1	1
PIF1	50	1	V100	1	1	1	1	1.556	1	1	1	1	1	1
CASP1	51	1	V100	1	1	1	1	1.567	1	1	1	1	1	1
SPC25	52	1	V100	1	1	1	1	1.595	1	1	1	1	1	1
KIF15	53	1	V100	1	1	1	1	1.597	1	1	1	1	1	1
MIS18BP1	54	1	V100	1	1	1	1	1.615	1	1	1	1	1	1
CLEC4B1	9	1	V100	1	1	1	1	1.659	1	1	1	1	1	1
VEGFC	15	1	V100	1	1	1	1	1.648	1	1	1	1	1	1
CKS1B	55	1	V100	1	1	1	1	1.616	1	1	1	1	1	1
KLF4	56	1	V100	1	1	1	1	1.617	1	1	1	1	1	1
LAIR1	57	1	V100	1	1	1	1	1.617	1	1	1	1	1	1
4930588N13RIK	58	1	V100	1	1	1	1	1.627	1	1	1	1	1	1
CYP1B1	59	1	V100	1	1	1	1	1.631	1	1	1	1	1	1
MARCKSL1	60	1	V100	1	1	1	1	1.632	1	1	1	1	1	1
CDCA8	61	1	V100	1	1	1	1	1.642	1	1	1	1	1	1
CLEC4A2	23	1	V100	1	1	1	1	1.684	1	1	1	1	1	1
CHL1	62	1	V100	1	1	1	1	1.652	1	1	1	1	1	1
KYNU	63	1	V100	1	1	1	1	1.67	1	1	1	1	1	1
DEPDC1A	64	1	V100	1	1	1	1	1.675	1	1	1	1	1	1
SPATA24	65	1	V100	1	1	1	1	1.679	1	1	1	1	1	1
KIF11	66	1	V100	1	1	1	1	1.702	1	1	1	1	1	1
KRT79	6	1	V100	1	1	1	1	1.745	1	1	1	1	1	1
CEACAM10	67	1	V100	1	1	1	1	1.711	1	1	1	1	1	1
CCNA1	68	1	V100	1	1	1	1	1.75	1	1	1	1	1	1
4832428D23RIK	69	1	V100	1	1	1	1	1.763	1	1	1	1	1	1
TOP2A	70	1	V100	1	1	1	1	1.817	1	1	1	1	1	1
SAMSN1	71	1	V100	1	1	1	1	1.851	1	1	1	1	1	1
NCAPG	72	1	V100	1	1	1	1	1.966	1	1	1	1	1	1
MS4A6D	110	1	V100	1	1	1	1.839	1.643	1	1	1	1	1	1
MS4A4C	109	1	V100	1	1	1	1.826	1.502	1	1	1	1	1	1
GBP9	111	1	V100	1	1	1	1.852	1.571	1	1	1	1	1	1
FAM64A	79	1	V100	1	1	1	1.514	1.581	1	1	1	1	1	1
SCD1	81	1	V100	1	1	1	1.525	1.71	1	1	1	1	1	1
CD200R1	16	1	V100	1	1	1	1.565	1.637	1	1	1	1	1	1
CCDC67	87	1	V100	1	1	1	1.562	1.677	1	1	1	1	1	1
KLRA2	93	1	V100	1	1	1	1.59	1.691	1	1	1	1	1	1
CLEC4A3	95	1	V100	1	1	1	1.594	1.639	1	1	1	1	1	1
NUF2	96	1	V100	1	1	1	1.598	1.671	1	1	1	1	1	1
CD1D1	18	1	V100	1	1	1	1.635	1.678	1	1	1	1	1	1
CCNE2	88	1	V100	1	1	1	1.563	1.605	1	1	1	1	1	1
ECT2	91	1	V100	1	1	1	1.573	1.503	1	1	1	1	1	1
IL1A	92	1	V100	1	1	1	1.587	1.523	1	1	1	1	1	1
SAA1	99	1	V100	1	1	1	1.622	1.502	1	1	1	1	1	1
MS4A4A	104	1	V100	1	1	1	1.703	1.556	1	1	1	1	1	1
CKS2	78	1	V100	1	1	1	1.513	1.8	1	1	1	1	1	1
CENPH	83	1	V100	1	1	1	1.53	1.846	1	1	1	1	1	1
PBK	20	1	V100	1	1	1	1.823	1.823	1	1	1	1	1	1
CDK1	102	1	V100	1	1	1	1.646	1.879	1	1	1	1	1	1
CP	106	1	V100	1	1	1	1.715	1.817	1	1	1	1	1	1
CD302	101	1	V100	1	1	1	1.645	1.781	1	1	1	1	1	1
MS4A6C	103	1	V100	1	1	1	1.688	1.748	1	1	1	1	1	1
IL6	21	1	V100	1	1	1	2.381	1.658	1	1	1	1	1	1
GP49A	112	1	V100	1	1	1	2.019	1.698	1	1	1	1	1	1
SYCP2	114	1	V100	1	1	1	2.066	1.699	1	1	1	1	1	1
S100A9	113	1	V100	1	1	1	2.036	1.625	1	1	1	1	1	1
GBP11	116	1	V100	1	1	1	2.212	1.746	1	1	1	1	1	1
CXCR2	117	1	V100	1	1	1	2.22	1.865	1	1	1	1	1	1
CCNA2	108	1	V100	1	1	1	1.823	2.217	1	1	1	1	1	1
FPR2	115	1	V100	1	1	1	2.179	2.229	1	1	1	1	1	1
PTX3	118	1	V100	1	1	1	2.261	2.014	1	1	1	1	1	1
CKAP2	119	1	V100	1	1	1	2.41	2.172	1	1	1	1	1	1
RBM3	124	1	V100	1	1	1.62	1.663	1.915	1	1	1	1	1	1
FIGF	125	1	V100	1	1.518	1.594	2.063	1.828	1	1	1	1	1	1
SLFN4	260	2	V100	1	0.597	1	3.069	1.626	1	0.497	1.555	1.662	0.394	1
LRRCC1	322	5	V110	1	0.47	1.918	1.983	1.981	1	0.497	1	1.588	0.541	1.904
CD14	258	2	V100	1	4.583	1	1.913	1.577	1	2.959	1.557	1	1.632	1
CXCL2	259	2	V100	1	4.627	1.6	2.487	2.034	1	1.894	1	1	1.669	1.627
CLEC4N	246	2	V100	1	1.864	1	1	1.601	1	1.933	1	1	1	1
CCL17	252	2	V100	1	2.426	1	1	1.852	1	2.347	1.537	1	1	1
CXCL3	257	2	V100	1	3.368	1	1.812	1.598	1	1.974	1	1	1	1
SERPINA3I	245	2	V100	1	1.841	1	1.579	1.777	1	1.659	1	1	1	1
D17H6S56E-5	249	2	V100	1	2.052	1	1.742	1.535	1	1.661	1	1	1	1
SERPINA3H	247	2	V100	1	2.04	1	1.86	2.079	1	1.828	1	1	1	1
CLEC4E	250	2	V100	1	2.156	1	2.077	1.951	1	1.516	1	1	1	1
GADD45G	241	2	V100	1	1.587	1	1.658	1	1	2.087	1	1	1.586	1
MT1	148	2	V100	1	2.513	1	1.514	1	1	2.009	1	1	1.532	1
TLR2	159	2	V100	1	2.115	1	1.804	1	1	2.071	1	1	1.521	1
A130040M12RIK	254	2	V100	1	2.495	1.571	1.617	1	1	1.733	1	1	1	1
GM3153	255	2	V100	1	2.532	1	1.629	1	1	2.071	1	1	1	1
CH25H	244	2	V100	1	1.772	1	1.545	1	1	1.693	1	1	1	1
MT2	248	2	V100	1	2.04	1	1.617	1	1	1.635	1	1	1	1
PIM1	157	2	V100	1	1.52	1	1.604	1	1	1.811	1.674	1	1.718	1
SERPINA3N	253	2	V100	1	2.471	1	1.559	1.592	1	2.123	1.684	1	1.692	1
CXCL17	243	2	V100	1	1.75	1	1	2.041	1	1.749	1.561	1	1.537	1
H2-BL	158	2	V100	1	1.615	1	1	1.505	1	1.816	1.539	1	1.941	1
SLC39A4	251	2	V100	1	2.186	1	1	1.538	1	2.147	1.516	1	2.21	1
CD209F	169	2	V100	1	1.882	1	1.638	2.316	1	1	1	1	1.658	1
2300009N04RIK	226	2	V100	1	1.707	1	1	1.531	1	1	1.513	1	1.772	1
MMP3	234	2	V100	1	1	1	1	1.772	1	1.785	1.518	1	1	1.523
IFITM1	236	2	V100	1	1	1	1.522	1.984	1	1.688	1.651	1.616	1	1.529
GM7676	237	2	V100	1	1	1	1.576	2.11	1	1.803	1.737	1.717	1	1.563
1700009P17RIK	170	2	V100	1	1	1	1	1.503	1	1	1	1.534	1.685	1
ANXA8	134	2	V100	1	1	1	1	1.579	1	1.647	1	1	1.845	1
SLC28A3	232	2	V100	1	1	1	1	1.651	1	1.555	1	1	1.61	1
DNASE1L3	228	2	V100	1	1	1	1	1.546	1	1.756	1.83	1.84	1.908	1.579
C1QC	233	2	V100	1	1	1	1	1.701	1	1.979	1.792	1.744	2.066	1.593
AA467197	135	2	V100	1	1	1	1.595	2.144	1	1.733	1.843	1.668	1.636	1
PROM1	239	2	V100	1	1.542	1	1	2.193	1	1.699	1.704	1.575	1.566	1
C1RB	242	2	V100	1	1.63	1	1	1.653	1	2.027	1.696	1.517	1.873	1
H2-DMB2	154	2	V100	1	1	1	1	1.557	1	1.641	1.661	1	1.527	1
TMC5	235	2	V100	1	1	1	1	2.051	1	1.856	1.688	1.606	1.557	1
PARM1	229	2	V100	1	1	1	1	1.555	1	1.546	1.794	1.526	1.594	1
GM2023	231	2	V100	1	1	1	1	1.626	1	1.637	1.728	1.688	1.631	1
BASP1	133	2	V100	1	1	1	1	1.546	1	1.916	1.745	1.586	1.645	1
H2-AA	153	2	V100	1	1	1	1	1.548	1	1.828	1.54	1.515	1.799	1
1810022K09RIK	327	5	V110	1	1	1.69	1.513	1	1	0.549	1	1.719	0.631	1.559
PNN	328	5	V110	1	0.656	1.552	1.54	1	1	0.624	1	1.606	0.606	1
ZFML	166	2	V100	1	1	1.518	1	1	1	1	1	1	1	1.652
MEG3	168	2	V100	1	1	1.594	1	1	1	1	1	1	1	1.648
ZFP617	167	2	V100	1	1	1.532	1.514	1	1	1	1	1	1	1.52
D14ABB1E	335	5	V110	1	1	1.521	1.527	1	1	1	1	1	1	1
SP110	207	2	V100	1	1	1	1.512	1	1	1	1.564	1.618	1	1
BIRC3	209	2	V100	1	1	1	1.563	1	1	1	1.51	1	1	1
GM3970	216	2	V100	1	1	1.514	1	1	1	1	1.594	1	1	1
ARMC9	315	5	V110	1	1	1.57	1.691	1	1	1	1.695	1.526	1	1
ZFP142	221	2	V100	1	1	1.692	1.527	1	1	1	1.59	1.578	1	1
HEATR7A	223	2	V100	1	1	1.755	1.657	1	1	1	1.585	1.704	1	1
STX12	316	5	V110	1	1	1.674	1.797	1	1	1	1.759	1	1	1
DARS	224	2	V100	1	1	1.763	1.602	1	1	1	1.627	1	1	1
GM15429	217	2	V100	1	1	1.583	1.54	1	1	1	1.692	1	1	1
FHOD1	218	2	V100	1	1	1.585	1.516	1	1	1	1.576	1	1	1
DRG1	219	2	V100	1	1	1.593	1	1	1	1	1.545	1.538	1	1
6720401G13RIK	184	2	V100	1	1	1.512	1	1	1	1	1	1.523	1	1
5430431A17RIK	192	2	V100	1	1	1.631	1	1	1	1	1	1.588	1	1
5033414D02RIK	142	2	V100	1	1	1	1.595	1	1	1	1	1.533	1	1
SSBP1	185	2	V100	1	1	1.521	1.569	1	1	1	1	1.671	1	1
GAS5	186	2	V100	1	1	1.531	1.584	1	1	1	1	1.712	1	1
TMEM181B-PS	188	2	V100	1	1	1.562	1.628	1	1	1	1	1.573	1	1
BC028528	190	2	V100	1	1	1.596	1.551	1	1	1	1	1.536	1	1
1110050K14RIK	197	2	V100	1	1	1.888	2.177	1	1	1	1	2.114	1	1
SREK1	329	5	V110	1	1	1.763	1.926	1	1	1	1	1.944	1	1.549
COL5A2	220	2	V100	1	1	1.626	1.505	1.515	1	1	1.52	1	1	1.517
KDM6B	222	2	V100	1	1	1.697	1	1.766	1	1	1.625	1	1	1.712
MPEG1	204	2	V100	1	1	1	1	1.743	1	1	1.66	1	1.572	1.513
GM15056	308	5	V110	1	1	1	1	1.711	1	1	1.783	1	1	1
TIMP4	201	2	V100	1	1	1	1	1.502	1	1	1.625	1	1	1
SLC13A2	202	2	V100	1	1	1	1	1.587	1	1	1.666	1	1	1
S100A4	206	2	V100	1	1	1	1	2.234	1	1	1.538	1.808	1.593	1.52
THY1	150	2	V100	1	1	1	1	1.511	1	1	1	1.799	1.548	1.67
BCL2L15	318	5	V110	1	1	1	1	1.503	1	1	1	1.661	1.539	2.039
CXCR6	156	2	V100	1	1	1	1	1.781	1	1.645	1	2.146	1.85	2.027
CD3G	155	2	V100	1	1	1	1	1.664	1	1.5	1	1.878	1.539	1.637
DYNLRB2	230	2	V100	1	1	1	1	1.611	1	1.541	1	1.536	1.519	1.663
CYBB	165	2	V100	1	1	1	1.866	2.263	1	1	1	1	1	1.624
NUS1	163	2	V100	1	1	1	1.507	1.575	1	1	1	1	1	1.687
CTSK	164	2	V100	1	1	1	1.546	1.697	1	1	1	1	1	1.565
DENR	161	2	V100	1	1	1	1	1.577	1	1	1	1	1	1.632
CCDC11	162	2	V100	1	1	1	1	1.631	1	1	1	1	1	1.616
BIRC5	306	5	V110	1	1	1	1	1.749	1	1	1	1	1	1
PRSS30	333	5	V110	1	1	1	1	1.915	1	1	1	1	1	1
NOXO1	200	2	V100	1	1.749	1	1	1.618	1	1	1	1.517	1	1
GLIPR1	203	2	V100	1	1	1	1	1.704	1	1	1.51	1.806	1	1.593
IL7R	301	5	V110	1	1	1	1	1.765	1	1	1	2.322	1	1.801
BCL2A1D	140	2	V100	1	1	1	1	1.956	1	1	1	1.725	1	1.585
BCL2A1B	144	2	V100	1	1	1	1	1.935	1	1	1	1.676	1	1.541
BCL2A1A	141	2	V100	1	1	1	1	2.027	1	1	1	1.63	1	1.547
DCLK1	131	2	V100	1	1	1	1	1.73	1	1	1	1.754	1	1.591
XLR4A	325	5	V110	1	1	1	1	1.716	1	1	1	1.826	1	1.56
WDR96	324	5	V110	1	1	1	1	1.517	1	1	1	1.824	1	1.606
DNAHC3	174	2	V100	1	1	1	1	1.555	1	1	1	1.671	1	1.617
RSPH10B2	177	2	V100	1	1	1	1	1.579	1	1	1	1.725	1	1.601
CALML4	175	2	V100	1	1	1	1	1.571	1	1	1	1.565	1	1.632
RNASE6	172	2	V100	1	1	1	1	1.546	1	1	1	1.646	1	1
C1S	178	2	V100	1	1	1	1	1.659	1	1	1	1.539	1	1
NME5	179	2	V100	1	1	1	1	1.664	1	1	1	1.508	1	1
CD52	149	2	V100	1	1	1	1	1.505	1	1	1	1.568	1	1
2410004N09RIK	171	2	V100	1	1	1	1	1.545	1	1	1	1.54	1	1
BC016495	173	2	V100	1	1	1	1	1.547	1	1	1	1.551	1	1
AIM2	176	2	V100	1	1	1	1	1.578	1	1	1	1.782	1	1
A330021E22RIK	317	5	V110	1	1	1	1	1.612	1	1	1	1.756	1	1
XLR4B	326	5	V110	1	1	1	1	1.756	1	1	1	1.846	1	1
ART2A-PS	151	2	V100	1	1	1	1	1.866	1	1	1.586	1.869	1	1
GM3090	205	2	V100	1	1	1	1	1.838	1	1	1.615	1.56	1	1
2700023E23RIK	198	2	V100	1	1	1.901	1.791	1.641	1	1	1	1.916	1	1.644
NEAT1	199	2	V100	1	1	2.027	1.936	1.545	1	1	1	1.84	1	1.553
NAIP5	191	2	V100	1	1	1.627	1.819	1.723	1	1	1	1.824	1	1.624
GM9897	195	2	V100	1	1	1.708	1.859	1.792	1	1	1	1.864	1	1.639
ZCCHC9	193	2	V100	1	1	1.67	1.731	1.79	1	1	1	1.65	1	1.733
2610019E17RIK	194	2	V100	1	1	1.684	1.649	1.725	1	1	1	1.862	1	1.799
CTSS	212	2	V100	1	1	1	1.836	2.271	1	1	1.515	1.628	1	1.645
STAP1	145	2	V100	1	1	1	1.529	2.034	1	1	1	1.982	1	1.628
SPP1	181	2	V100	1	1	1	1.807	1.753	1	1	1	1.514	1	1.554
TBRG3	227	2	V100	1	1	1.856	1.985	1.686	1	0.652	1.905	1.83	0.626	1.753
GBP8	307	5	V110	1	1	1.61	2.567	2.212	1	1	1.544	2.27	1	1.812
4933439C10RIK	225	2	V100	1	1	1.775	1.893	1.719	1	1	1.678	1.708	1	1.697
SLFN5	305	5	V110	1	1	2.453	2.375	1.706	1	1	1.947	1.967	1	2.112
IFI202B	143	2	V100	1	0.595	1	1.961	1.753	1	0.641	1	1.514	1	1
GM4070	330	5	V110	1	0.603	1	1.719	1.716	1	0.606	1	1	1	1
FAM26F	238	2	V100	1	1	1	2.099	2.003	1	1.505	1.612	1	1	1
FCGR3	210	2	V100	1	1	1	1.651	1.613	1	1	1.542	1	1	1
APOD	211	2	V100	1	1	1	1.801	1.54	1	1	1.526	1	1	1
RRM2	311	5	V110	1	1	1	1.696	2.358	1	1	1.529	1	1	1
2210407C18RIK	132	2	V100	1	1	1	1.771	2.038	1	1	1.543	1	1	1
FCER1G	213	2	V100	1	1	1	1.949	1.852	1	1	1.562	1	1	1
CLEC10A	130	2	V100	1	1	1	1.549	1.892	1	1	1	1	1.547	1
KIF20B	331	5	V110	1	1	1	1.916	2.002	1	1	1	1	1	1
MKI67	332	5	V110	1	0.661	1	1.86	2.144	1	1	1	1	1	1
H2-K1	152	2	V100	1	1	1	1.675	1.655	1	1	1.63	1.966	1.532	1
FCGR2B	147	2	V100	1	1	1	2.109	2.422	1	1	1.586	1.707	1	1
IFI204	309	5	V110	1	1	1	2.401	1.9	1	1	1.609	1.991	1	1
GBP10	214	2	V100	1	1	1	2.45	1.948	1	1	1.579	1.75	1	1
GBP6	215	2	V100	1	1	1	2.605	1.94	1	1	1.561	1.817	1	1
VCAM1	208	2	V100	1	1	1	1.546	2.093	1	1	1.538	1.77	1	1
IFI44	310	5	V110	1	1	1	1.83	1.581	1	1	1.58	1.749	1	1
IIGP1	321	5	V110	1	1	1	2.891	2.174	1	1	1	2.014	1	1
IGSF6	182	2	V100	1	1	1	1.923	1.913	1	1	1	1.508	1	1
LILRB4	183	2	V100	1	1	1	2.113	1.743	1	1	1	1.535	1	1
CLEC12A	320	5	V110	1	1	1	1.805	1.975	1	1	1	1.908	1	1
NLRC3	180	2	V100	1	1	1	1.514	1.655	1	1	1	1.946	1	1
MNDA	146	2	V100	1	1	1	1.731	1.578	1	1	1	1.664	1	1
CASP4	319	5	V110	1	1	1	1.628	1.663	1	1	1	1.54	1	1
RCBTB1	189	2	V100	1	1	1.576	1.694	1.506	1	1	1	1.523	1	1
MAGOHB	323	5	V110	1	1	1.615	1.739	1.59	1	1	1	1.817	1	1
MSR1	187	2	V100	1	1	1.535	2.043	1.811	1	1	1	1.614	1	1
F630028O10RIK	196	2	V100	1	1	1.871	2.103	1.919	1	1	1	1.63	1	1
ZBTB16	313	5	V110	1	1	2.373	1.598	2.265	1	1	2.081	1	1.522	1
AGR2	300	5	V110	1	1	1	2.105	2.58	1	1.957	2.226	1	1	1
TIMP1	312	5	V110	1	1.526	1	3.003	2.392	1	1	1.962	1	1	1
ZFP407	297	2	V100	1	0.656	1	0.665	1	1	0.621	1	1	0.581	1
ANTXR1	138	2	V100	1	0.657	0.644	1	0.55	1	0.566	1	1	0.526	0.658
GM336	289	2	V100	1	0.525	1	0.661	0.657	1	0.454	0.596	1	0.45	1
LPIN2	294	2	V100	1	0.613	1	1	0.641	1	0.478	0.653	1	0.476	1
THRAP3	280	2	V100	1	0.393	1	1	0.657	1	0.394	1	1	0.37	1
SLC34A2	281	2	V100	1	0.405	1	1	0.645	1	0.351	1	1	0.326	1
MAML2	283	2	V100	1	0.48	1	1	0.599	1	0.444	1	1	0.452	1
SYNE2	285	2	V100	1	0.499	1	1	0.59	1	0.446	1	1	0.44	1
ARHGEF5	287	2	V100	1	0.512	1	1	0.642	1	0.424	1	1	0.432	1
NEDD4L	137	2	V100	1	0.642	1	1	0.643	1	0.591	1	1	0.594	1
CADM1	295	2	V100	1	0.622	1	1	0.648	1	0.597	1	1	0.559	1
MCF2L	160	2	V100	1	0.597	1	1	0.651	1	0.479	1	1	0.498	1
RNF150	290	2	V100	1	0.533	1	1	0.658	1	0.51	1	1	0.544	1
PTPRM	292	2	V100	1	0.55	1	1	0.645	1	0.55	1	1	0.529	1
VCL	282	2	V100	1	0.465	1	1	0.581	1	0.404	1	1	0.365	0.597
SASH1	284	2	V100	1	0.485	1	1	0.548	1	0.428	1	1	0.432	0.637
PPP6R3	286	2	V100	1	0.503	1	1	0.657	1	0.48	1	1	0.454	0.65
RAMP2	288	2	V100	1	0.522	1	1	0.54	1	0.552	1	1	0.51	0.653
A230066D03RIK	293	2	V100	1	0.569	1	1	0.634	1	0.556	1	1	0.512	0.664
NPM3	342	5	V110	1	1	1	0.503	1	1	1	0.468	0.575	1	1.688
NPM3-PS1	343	5	V110	1	1	1	0.5	1	1	1	0.442	0.519	1	1.523
BEX1	291	2	V100	1	0.544	1	1	0.587	1	0.622	0.618	0.613	1	0.625
SMURF2	302	5	V110	1	1	0.531	0.536	0.513	1	1	0.625	0.452	0.647	0.663
PON1	299	2	V100	1	1	0.643	0.52	0.546	1	0.633	0.487	0.557	1	0.658
JUN	296	2	V100	1	0.635	0.618	0.522	0.606	1	0.624	0.498	0.505	0.614	0.644
2500003M10RIK	298	2	V100	1	0.657	0.65	0.628	0.595	1	0.663	0.652	0.66	0.622	0.643
ALAS2	337	5	V110	1	1.807	1	1	0.601	1	1.718	1	1	1	1
CYP2F2	338	5	V110	1	2.102	1	1	0.542	1	1.563	1	1	1	1
TEF	261	2	V100	1	1	1	1	0.608	1	1	1	1	1	0.598
DBP	339	5	V110	1	1	1	1	0.658	1	1	1	1	1	0.469
PELO	263	2	V100	1	1	1	1	0.635	1	1	1	1	0.661	1
PLXDC2	264	2	V100	1	1	1	1	0.658	1	1	1	1	0.648	1
MAPT	262	2	V100	1	1	1	1	0.629	1	1	1	1	0.617	1
SRSF3	265	2	V100	1	1	1	1	0.658	1	1	1	1	0.604	1
GM13238	266	2	V100	1	1	1	1.56	1	1	1	1	1	0.652	1
CCAR1	334	5	V110	1	1	1	1.623	1	1	0.634	1	1	0.663	1
CYP2A4	273	2	V100	1	1	1	0.444	0.471	1	1	0.579	1	1	1
METTL7A1	341	5	V110	1	1	1	0.569	0.646	1	1	0.621	1	1	1
KCNK2	136	2	V100	1	1	1	0.637	0.565	1	1	0.639	1	1	0.619
KRTAP17-1	276	2	V100	1	1	1	0.635	0.489	1	1	0.651	0.576	1	0.633
CHMP3	272	2	V100	1	1	0.663	0.653	0.648	1	1	0.653	0.631	1	1
SLURP1	277	2	V100	1	1	1	0.652	0.61	1	1	0.659	0.664	1	1
EPN2	268	2	V100	1	1	1	0.62	0.607	1	1	1	0.63	1	1
RBP4	269	2	V100	1	1	1	1	0.581	1	1	1	0.621	1	1
ASGR1	270	2	V100	1	1	1	1	0.619	1	1	1	0.664	1	1
2900060B14RIK	336	5	V110	1	1	1	0.558	1	1	1	1	1	1	1
MRPL3	267	2	V100	1	1	0.631	0.648	1	1	1	1	0.619	1	1
ZFP324	271	2	V100	1	1	0.622	0.658	1	1	1	0.653	0.645	1	1
MCFD2	278	2	V100	1	1	1	0.665	1	1	1	0.65	0.63	1	1
JPH2	340	5	V110	1	1	1	0.646	1	1	1	1	0.662	1	1
CLEC1A	275	2	V100	1	1	1	0.63	1	1	1	0.498	1	0.508	0.664
INMT	274	2	V100	1	1	1	0.58	0.483	1	1	0.619	0.599	0.563	0.592
SCHIP1	279	2	V100	1	1	1	1	0.657	1	1	0.64	0.652	0.644	0.659
ADC	314	5	V110	1	1	3.219	3.016	1	1	1	3.096	2.031	1	1
CXCL9	303	5	V110	1	1	1	5.019	5.233	1	1.985	3.672	2.832	1.925	2.427
RETNLA	304	5	V110	1	1.538	2.352	3.663	5.158	1	2.033	3.402	1.649	1	1
GM11428	240	2	V100	1	1.578	1.509	2.789	2.559	1	1.538	1.735	1.545	1.739	1.673
CXCL1	256	2	V100	1	2.843	1.571	2.714	2.647	1	2.238	1.822	1.623	1.758	1.733
CCL2	129	2	V100	1	2.914	1.573	4.414	3.481	1	1.909	1.72	1.773	1	1.65
CCL7	139	2	V100	1	2.495	1	3.581	2.71	1	1.924	1.599	1.533	1	1
CHIA	436	3	V101	1	1	1	0.622	0.468	0.648	1	0.65	0.554	0.655	0.657
UMPS	452	3	V101	1	1	0.653	1	0.661	0.656	1	0.602	0.652	1	1
ADCY8	435	3	V101	1	0.327	0.66	1	0.41	0.47	0.319	0.515	0.617	0.328	0.489
STAM2	370	3	V101	1	0.52	0.554	0.61	0.463	0.563	0.518	0.635	1	0.492	0.5
SFTPC	450	3	V101	1	0.615	1	1	0.654	0.6	0.529	0.655	0.557	0.519	1
MECOM	445	3	V101	1	0.43	1	0.66	1	0.624	0.427	0.581	1	0.458	1
GRB10	440	3	V101	1	0.447	1	1	0.665	0.646	0.412	1	1	0.455	1
ITGA1	441	3	V101	1	0.467	1	1	0.588	0.634	0.453	1	1	0.44	1
PDE4D	447	3	V101	1	0.518	1	1	0.662	0.663	0.484	0.644	1	0.505	1
PLCB1	448	3	V101	1	0.457	1	1	0.65	0.588	0.428	0.603	1	0.422	1
RPRD2	449	3	V101	1	0.378	1	1	0.661	0.599	0.35	1	1	0.346	0.648
SPNB2	451	3	V101	1	0.389	1	1	0.6	0.533	0.343	1	1	0.324	0.664
JMJD1C	442	3	V101	1	0.464	1	1	0.658	0.606	0.419	1	1	0.443	0.6
LPP	444	3	V101	1	0.442	1	1	0.647	0.632	0.398	1	1	0.39	0.665
GM6642	439	3	V101	1	0.407	1	1	0.598	0.572	0.361	0.658	1	0.375	0.626
LIMCH1	443	3	V101	1	0.374	1	1	0.602	0.552	0.342	0.617	1	0.373	0.639
E030003E18RIK	438	3	V101	1	0.58	1	1	0.584	0.552	0.342	0.532	1	0.445	0.662
DCBLD1	437	3	V101	1	0.53	1	1	0.65	0.568	0.456	0.573	1	0.49	0.601
NRP1	446	3	V101	1	0.482	1	1	0.534	0.639	0.453	0.649	1	0.405	0.648
CXCL5	346	3	V101	1	2.407	1.817	6.068	6.259	2.785	2.66	3.766	3.579	3.558	2.881
CFB	392	3	V101	1	3.94	1.986	4.168	5.098	3.271	4.035	3.935	3.066	4.142	2.663
CYP20A1	393	3	V101	1	3.16	3.135	3.098	1.55	2.371	2.802	3.107	2.291	2.657	1.971
GM7677	397	3	V101	1	2.509	3.345	2.994	3.089	2.951	2.517	3.148	3.428	2.583	2.947
SLC17A2	399	3	V101	1	3.396	3.34	3.116	3.216	3.362	3.467	3.116	3.316	3.386	3.379
GP2	413	3	V101	1	1	1	1.579	5.603	2.616	3.229	3.355	3.559	3.687	2.512
STEAP4	400	3	V101	1	3.139	1.501	3.375	3.803	1.777	2.474	2.485	2.374	1.975	2.142
PIGR	344	3	V101	1	2.663	1	2.236	3.06	2.494	3.244	2.543	3.296	3.176	2.138
TFF2	379	3	V101	1	1.918	1	1.795	4.859	2.204	2.718	3.195	2.643	2.386	1.715
FGG	396	3	V101	1	4.426	1.523	1.558	1.677	1.529	3.8	1	1	1	1.73
5730469M10RIK	381	3	V101	1	1.619	1.563	1	1	1.782	1.529	1.663	1.551	1.615	1.745
UNC45B	382	3	V101	1	2.194	1.808	1	1	1.881	2.051	1.864	1.561	2.243	1.564
MCART1	386	3	V101	1	1.816	1.807	1.836	1	1.627	1.694	1.855	1.605	1.662	1.72
C230096C10RIK	383	3	V101	1	1.806	1.548	1.609	1	1.575	2.001	1.739	1	1.83	1
JUB	385	3	V101	1	2.147	1.81	1.694	1	1.56	1.906	2.006	1	1.755	1
DYNC1LI1	384	3	V101	1	1.563	1.772	1.681	1	1.521	1.613	1.78	1.588	1.543	1
PTK2	388	3	V101	1	1.909	1.612	1.587	1	1.63	1.725	1.54	1.514	1.693	1
CDK6	391	3	V101	1	1.69	2.129	2.142	1.772	1.807	1	1.9	1.831	1	1.769
CCNY	390	3	V101	1	1.679	2.067	1.805	1.932	1.897	1.777	1.907	1.813	1	2.105
DDX58	394	3	V101	1	1.724	1.642	1.881	1.526	1.683	1.708	1.825	1.554	1	1.64
DLL1	347	3	V101	1	1.616	1.529	1.723	1.762	1.57	1	1.963	1	1.681	1.593
ODF2	398	3	V101	1	2.204	1.903	1.967	1.647	1.939	1.955	1.895	1.623	1.955	1.579
VAMP3	401	3	V101	1	2.194	1.821	1.935	1.774	1.837	2.043	1.828	1	1.82	1.949
COL8A1	345	3	V101	1	1.523	1.807	1	1.607	1.613	1	1	1.584	1	1.665
ECM2	395	3	V101	1	1.572	1.921	1.615	1.841	1.688	1	1	1.585	1.506	1.707
KLHL4	406	3	V101	1	1	1.741	1.541	1.724	1.677	1	1	2.125	1.564	1.7
NRBP2	387	3	V101	1	1.572	1.667	1.682	1	1.64	1	1	1.596	1	1
SPAG7	389	3	V101	1	1.527	1.661	1.697	1	1.511	1	1	1	1	1.517
ADM	403	3	V101	1	1	1.528	1.542	1.535	1.52	1	1	1	1	1.535
CD72	352	3	V101	1	1	1	1	1.734	1.529	1.57	1	1.63	1	1
GM2635	411	3	V101	1	1	1	1.597	1.559	1.608	1	1.885	1.928	1	1
FNBP1	410	3	V101	1	1	1	1.573	1	1.589	1	1.593	1.704	1	1
GM7582	412	3	V101	1	1	1	1.518	1	1.506	1	1.706	1.788	1	1
H2-T23	365	3	V101	1	1	1	1.842	1	1.687	1.606	1.734	1.739	1.69	1
CIITA	409	3	V101	1	1	1	1.591	1.678	1.641	1.852	2.006	1.637	1.791	1
PLCZ1	432	3	V101	1	1	1	1	1.502	1.532	1.637	1.575	1.595	1.612	1
IGH-VJ558	350	3	V101	1	1.828	1	1.677	1.978	3.238	3.478	2.409	3.402	3.698	3.135
IGHG3	354	3	V101	1	1	1	1	1.649	2.255	3.813	2.017	2.765	3.479	2.157
IGKC	356	3	V101	1	1	1	1	1.592	2.138	2.509	1.932	2.597	2.611	2.448
IGKV4-53	351	3	V101	1	1.688	1	1	1.864	2.518	3.288	2.337	2.929	3.364	3.062
IGKV3-4	357	3	V101	1	1	1	1	1.964	2.954	3.86	2.592	4.049	3.104	3.511
IGHG	353	3	V101	1	1	1	1	1.708	2.867	3.578	2.269	3.001	3.667	3.163
IGK	355	3	V101	1	1	1	1	1.68	2.497	3.411	2.383	3.117	3.179	3.017
AMY2B	404	3	V101	1	1	1.713	1.598	1.525	1.712	1	2.433	1.868	1	1.712
A430104N18RIK	402	3	V101	1	1	1.579	2.058	2.044	1.911	1	2.196	2.488	1.567	1.768
MLL2	407	3	V101	1	1	1.781	1.797	1.865	1.668	1	1.838	1.744	1.522	1.886
AIF1	364	3	V101	1	1	1	1.909	2.8	1.535	1	2.01	2.217	1.76	1.792
B2M	405	3	V101	1	1	1.639	2.157	2.548	1.54	1.685	1.999	2.219	1.746	1.917
SPEER7-PS1	378	3	V101	1	1.557	1	1.631	2.702	1.699	2.156	1.939	2.511	2.195	1.965
SPEER4E	415	3	V101	1	1	1	1.511	3.181	2.054	2.475	2.336	2.738	2.568	2.321
MS4A7	414	3	V101	1	1	1	1.995	3.03	2.004	1.981	2.012	2.776	2.052	2.344
4930572O03RIK	408	3	V101	1	1	1	1.52	2.725	1.705	2.191	2.002	2.382	2.13	1.94
UBD	416	3	V101	1	1	1	1.786	2.427	2.02	2.169	2.518	2.305	2.201	2.154
H2-AB1	367	3	V101	1	1	1	1	1.773	1.655	2.223	1.789	1.655	2.247	1.599
9930023K05RIK	418	3	V101	1	1	1	1	1.535	1.539	1.694	1.599	1.915	1.975	1.764
MMP12	429	3	V101	1	1	1	1	1.543	1.533	1.586	1.687	1.972	1.624	1.962
H2-DMB1	368	3	V101	1	1	1	1	1.577	1.525	1.727	1.819	1.663	1.666	1.51
GM1987	427	3	V101	1	1	1	1	1.683	1.536	1.663	1.677	1.71	1.82	1.56
H2-EA-PS	369	3	V101	1	1	1	1	1.909	1.647	1.69	1.676	1.85	1.773	1.629
CLCA1	424	3	V101	1	1	1	1	1.947	1.578	1.568	1.549	1.974	1.623	1.769
BC048546	420	3	V101	1	1	1	1	2.322	1.643	1.811	2.123	2.139	1.668	1.635
CLCA4	425	3	V101	1	1	1	1	2.425	1.674	1.713	1.972	2.066	1.633	1.51
CCR6	348	3	V101	1	1	1	1	1.844	1.643	1.786	1.806	2.398	1.96	1.928
GM5862	428	3	V101	1	1	1	1	2.297	1.686	1.826	1.726	2.024	2.117	1.763
C1QA	421	3	V101	1	1	1	1	2.046	1.537	1.838	2.041	2.029	2.179	1.831
C1QB	422	3	V101	1	1	1	1	1.977	1.504	2.036	2.046	1.977	2.155	1.835
4833428L15RIK	417	3	V101	1	1	1	1	3.518	1.573	1.658	1.761	2.201	1.862	1.94
A2M	419	3	V101	1	1	1	1	3.234	1.611	1.993	2.218	1.968	1.921	1.674
PGLYRP1	430	3	V101	1	1	1	1	2.831	1.838	1.935	2.201	2.532	2.655	1.963
SPEER4B	433	3	V101	1	1	1	1	2.662	1.826	2.298	1.821	2.268	2.186	1.964
SPEER4C	434	3	V101	1	1	1	1	2.786	1.799	2.248	1.969	2.41	2.101	1.99
PLA2G2D	431	3	V101	1	1	1	1	2.247	2.167	2.528	2.193	2.522	2.582	2.003
CDHR1	423	3	V101	1	1	1	1	2.306	1.734	2.236	2.386	1.937	2.151	1.662
CCL19	366	3	V101	1	1	1	1	2.291	1.802	2.191	2.527	2.321	2.273	1.938
CXCL12	426	3	V101	1	1	1	1	1.92	1.864	2.124	2.326	2.389	2.463	1.742
ITIH4	375	3	V101	1	3.456	1	2.092	2.195	1.609	3.278	1.736	1.66	2.354	1.942
C4B	373	3	V101	1	1.819	1	1	1.545	1.986	2.654	2.206	1.81	2.373	1.653
H2-EB1	360	3	V101	1	1.709	1	1	1.684	1.673	2.492	1.951	1.584	2.652	1
ADAM8	371	3	V101	1	1.542	1	1	1.584	1.537	1.938	1.708	1.687	2.017	1
EXTL1	374	3	V101	1	1.845	1	1.581	1.624	1.642	1.829	1.635	1.525	1.958	1.627
H2-Q6	362	3	V101	1	1.684	1	1.637	1.788	1.608	1.898	1.887	1.653	2.218	1.509
H2-Q7	363	3	V101	1	1.65	1	1.637	1.738	1.627	1.876	1.782	1.647	2.249	1.544
LOC547349	376	3	V101	1	1.733	1	1.563	1.641	1.575	1.976	1.668	1.613	2.039	1
TNFAIP2	380	3	V101	1	2.06	1	1.904	1.647	1.663	2.091	1.994	1.575	2.44	1
C3	358	3	V101	1	2.488	1	1.85	2.507	2.006	2.864	2.532	2.087	2.693	1.958
LOC68395	377	3	V101	1	1.753	1	2.176	2.093	1.923	2.35	2.264	2.202	2.776	2.033
CD74	349	3	V101	1	1.913	1	1.539	1.911	2.028	2.628	2.403	1.866	2.576	1.932
H2-D1	359	3	V101	1	2.112	1	1.905	1.704	1.952	2.453	2.053	2.024	2.391	1.722
H2-Q4	361	3	V101	1	1.767	1	1.852	1.971	1.91	2.003	1.946	1.867	2.176	1.809
C1RA	372	3	V101	1	2.136	1	1.664	2.036	1.814	2.172	1.919	1.875	2.257	1.55
EMCN	473	6	V111	1	0.317	1	1	0.477	0.515	0.294	0.508	1	0.327	0.531
PCDH17	476	6	V111	1	0.335	1	1	0.545	0.462	0.364	0.484	1	0.32	0.512
D830031N03RIK	472	6	V111	1	0.278	1	1	0.541	0.537	0.297	0.658	1	0.273	0.557
TLE4	477	6	V111	1	0.301	1	1	0.562	0.439	0.25	0.522	1	0.288	0.518
CTNNA1	471	6	V111	1	0.296	1	1	0.597	0.487	0.255	0.634	1	0.268	0.648
GUCY1A3	474	6	V111	1	0.294	1	1	0.536	0.477	0.22	0.598	1	0.268	0.565
ABCG2	470	6	V111	1	0.502	1	1	0.583	0.61	0.396	0.642	1	0.312	0.632
LEPR	475	6	V111	1	0.465	1	1	0.593	0.586	0.431	1	1	0.338	1
CLCA3	469	6	V111	1	1	1	1	2.185	2.708	3.715	3.897	2.179	1.583	1
PSAP	465	6	V111	1	2.086	0.604	0.62	1	1.626	2.121	1	1	2.221	1
CYR61	461	6	V111	1	1.761	2.223	1.767	1	2.107	1.59	1.708	1	1	1
PPAP2B	464	6	V111	1	1.964	1.534	1.713	1	1.94	2.108	1.769	1	1.989	1
SAA3	459	6	V111	1	3.968	2.757	15.692	15.251	1.518	1.896	4.994	2.733	2.09	1.795
LCN2	463	6	V111	1	5.67	2.301	4.972	5.628	1.795	3.423	3.029	2.846	2.45	2.627
GLYCAM1	467	6	V111	1	1	1	2.01	3.612	14.476	10.883	8.063	9.171	6.655	7.871
CCL20	454	6	V111	1	2.213	1.927	2.774	4.216	3.457	3.692	5.301	6.048	6.587	6.032
IGJ	457	6	V111	1	1	1.684	1.88	3	6.464	6.339	4.568	10.919	5.768	9.083
IGKV8-30	456	6	V111	1	1.514	1	1.561	3.764	5.437	4.784	3.163	4.972	6.96	5.745
IGKV4-59	458	6	V111	1	1	1	1.629	2.352	4.364	6.429	4.469	6.631	6.29	5.574
CCL8	466	6	V111	1	1	1	4.965	11.837	2.842	3.169	6.007	6.571	4.269	3.58
CD177	460	6	V111	1	1.814	1	2.234	5.347	2.252	3.754	4.637	2.785	4.003	2.534
GM9758	462	6	V111	1	1.555	1	1.56	3.476	1.993	2.752	2.414	3.04	2.525	2.47
GM12407	468	6	V111	1	1	1	1.626	3.42	2.231	3.017	3.916	3.519	3.382	2.421
REG3G	453	6	V111	1	1	1.515	3.469	5.987	2.126	2.272	4.83	2.724	1.92	1.996
CXCL13	455	6	V111	1	1	1	2.171	11.512	1.621	1.685	3.437	4.121	2.213	2.308
AQP1	489	7	V010	1	1.758	1	1	1	1	1.736	1	1	1	1
CDC42BPG	488	7	V010	1	1.824	1	1	1	1	1	1	1	1	1
DSP	490	7	V010	1	1.618	1	1	1	1	1	1	1	1	1
ACO2	491	7	V010	1	1.611	1	1	1	1	1.587	1.754	1	1.666	1
PLVAP	479	7	V010	1	2.261	1	1	1	1	2.309	1.582	1	2.184	1
CRIP2	478	7	V010	1	2.4	1	1	1	1	2.185	1	1	1.94	1
NR1D1	486	7	V010	1	1.825	1	1	1	1	1.589	1	1	1.71	1
ARAP1	492	7	V010	1	1.602	1	1	1	1	1.664	1	1	1.671	1
SEMA3B	483	7	V010	1	1.898	1	1	1	1	1.841	1	1	1.986	1
GNB2	484	7	V010	1	1.857	1	1	1	1	1.945	1	1	1.884	1
ATP5A1	485	7	V010	1	1.835	1	1	1	1	1.821	1	1	1.762	1
ENG	487	7	V010	1	1.825	1	1	1	1	1.887	1	1	1.782	1
HDAC5	480	7	V010	1	2.132	1	1	1	1	2.01	1	1	1.794	1
AGPAT4	481	7	V010	1	2.099	1	1	1	1	2.029	1	1	1.832	1
SPNA2	482	7	V010	1	2.091	1	1	1	1	1.785	1	1	1.691	1
BC002059	595	7	V010	1	0.439	1	1	1	1	0.436	0.573	1	0.424	1
GM14308	593	7	V010	1	0.445	1	1	1	1	0.412	0.56	1	0.446	1
GM14295	597	7	V010	1	0.436	1	1	1	1	0.399	0.587	1	0.466	1
GM2004	598	7	V010	1	0.421	1	1	1	1	0.412	0.567	1	0.474	1
ANGPT1	554	7	V010	1	0.566	1	1	1	1	0.44	0.666	1	0.497	1
ZFP445	571	7	V010	1	0.534	1	1	1	1	0.445	0.666	1	0.44	1
DRAM2	532	7	V010	1	0.612	1	1	1	1	0.523	0.651	1	0.56	1
SULT1D1	533	7	V010	1	0.611	1	1	1	1	0.586	0.63	1	0.601	1
DMD	535	7	V010	1	0.606	1	1	1	1	0.561	0.648	1	0.621	1
GM1976	549	7	V010	1	0.57	1	1	1	1	0.49	0.639	1	0.5	1
ZFP788	557	7	V010	1	0.558	1	1	1	1	0.529	0.614	1	0.514	1
VBP1	567	7	V010	1	0.541	1	1	1	1	0.505	0.586	1	0.527	1
UBE2V2	556	7	V010	1	0.563	1	1	1	1	0.458	0.601	1	0.576	1
ZFP292	584	7	V010	1	0.506	1	1	1	1	0.498	0.632	1	0.578	1
IFI203	574	7	V010	1	0.524	1	1	1	1	0.59	1	1.544	0.578	1
GM7355	583	7	V010	1	0.508	1	1	1	1	0.604	1	1.599	0.618	1
GCFC1	525	7	V010	1	0.636	1	1	1	1	0.566	1	1.518	0.573	1
1810035L17RIK	531	7	V010	1	0.615	1	1	1	1	0.501	1	1.587	0.563	1
E130307A14RIK	600	7	V010	1	0.404	1	1	1	1	0.377	1	1	0.448	1
RBMX	599	7	V010	1	0.419	1	1	1	1	0.413	1	1	0.407	1
FUS	594	7	V010	1	0.444	1	1	1	1	0.417	1	1	0.41	1
CYB5R4	596	7	V010	1	0.438	1	1	1	1	0.401	1	1	0.428	1
PIBF1	514	7	V010	1	0.666	1	1	1	1	0.623	1	1	0.568	1
ARAF	528	7	V010	1	0.631	1	1	1	1	0.577	1	1	0.564	1
RPS24	515	7	V010	1	0.664	1	1	1	1	0.582	1	1	0.601	1
HNRNPA3	522	7	V010	1	0.641	1	1	1	1	0.594	1	1	0.597	1
GM2488	566	7	V010	1	0.541	1	1	1	1	0.613	1	1	0.638	1
6720489N17RIK	560	7	V010	1	0.556	1	1	1	1	0.553	1	1	0.634	1
HSPA4L	546	7	V010	1	0.575	1	1	1	1	0.55	1	1	0.605	1
DCUN1D1	555	7	V010	1	0.566	1	1	1	1	0.536	1	1	0.615	1
SYNJ2BP	537	7	V010	1	0.595	1	1	1	1	0.537	1	1	0.562	1
SFRS18	553	7	V010	1	0.567	1	1	1	1	0.545	1	1	0.574	1
ZFP932	543	7	V010	1	0.58	1	1	1	1	0.524	1	1	0.591	1
TMED5	545	7	V010	1	0.575	1	1	1	1	0.525	1	1	0.587	1
GM5595	550	7	V010	1	0.569	1	1	1	1	0.512	1	1	0.569	1
4930578N16RIK	539	7	V010	1	0.592	1	1	1	1	0.589	1	1	0.642	1
ZFP322A	529	7	V010	1	0.627	1	1	1	1	0.55	1	1	0.625	1
ZFP946	534	7	V010	1	0.609	1	1	1	1	0.567	1	1	0.631	1
JHDM1D	541	7	V010	1	0.588	1	1	1	1	0.62	1	1	0.573	1
ZFP955B	536	7	V010	1	0.601	1	1	1	1	0.592	1	1	0.6	1
HLTF	552	7	V010	1	0.568	1	1	1	1	0.605	1	1	0.603	1
DMTF1	547	7	V010	1	0.574	1	1	1	1	0.573	1	1	0.584	1
STAT1	562	7	V010	1	0.549	1	1	1	1	0.582	1	1	0.59	1
FUBP1	591	7	V010	1	0.466	1	1	1	1	0.475	1	1	0.469	1
ZFP826	592	7	V010	1	0.446	1	1	1	1	0.479	1	1	0.47	1
WSB1	563	7	V010	1	0.544	1	1	1	1	0.452	1	1	0.433	1
GM3364	581	7	V010	1	0.51	1	1	1	1	0.426	1	1	0.477	1
ZFP53	540	7	V010	1	0.59	1	1	1	1	0.455	1	1	0.488	1
D4WSU53E	519	7	V010	1	0.643	1	1	1	1	0.488	1	1	0.459	1
CLK4	526	7	V010	1	0.633	1	1	1	1	0.494	1	1	0.497	1
SAMHD1	527	7	V010	1	0.632	1	1	1	1	0.495	1	1	0.496	1
EIF4A2	538	7	V010	1	0.594	1	1	1	1	0.511	1	1	0.503	1
CCDC88A	585	7	V010	1	0.504	1	1	1	1	0.491	1	1	0.547	1
GM3604	573	7	V010	1	0.529	1	1	1	1	0.495	1	1	0.534	1
TAOK1	577	7	V010	1	0.522	1	1	1	1	0.478	1	1	0.52	1
CASP12	572	7	V010	1	0.531	1	1	1	1	0.513	1	1	0.474	1
6030458C11RIK	576	7	V010	1	0.523	1	1	1	1	0.505	1	1	0.486	1
ZFP442	586	7	V010	1	0.503	1	1	1	1	0.496	1	1	0.495	1
ZUFSP	587	7	V010	1	0.5	1	1	1	1	0.496	1	1	0.494	1
FGD4	588	7	V010	1	0.495	1	1	1	1	0.49	1	1	0.486	1
2610203C20RIK	575	7	V010	1	0.524	1	1	1	1	0.482	1	1	0.49	1
DDX26B	580	7	V010	1	0.518	1	1	1	1	0.473	1	1	0.488	1
SNAPC3	578	7	V010	1	0.519	1	1	1	1	0.463	1	1	0.49	1
HNRNPH1	561	7	V010	1	0.551	1	1	1	1	0.466	1	1	0.518	1
PRPF39	568	7	V010	1	0.539	1	1	1	1	0.461	1	1	0.506	1
ROCK1	558	7	V010	1	0.558	1	1	1	1	0.495	1	1	0.494	1
GPCPD1	579	7	V010	1	0.519	1	1	1	1	0.525	1	1	0.526	1
GM3232	589	7	V010	1	0.492	1	1	1	1	0.539	1	1	0.523	1
PARP14	565	7	V010	1	0.542	1	1	1	1	0.552	1	1	0.499	1
CCNL1	559	7	V010	1	0.556	1	1	1	1	0.54	1	1	0.531	1
NRD1	569	7	V010	1	0.538	1	1	1	1	0.545	1	1	0.554	1
MEF2C	590	7	V010	1	0.474	1	1	1	1	0.468	1	1	0.562	1
HAUS3	582	7	V010	1	0.508	1	1	1	1	0.521	1	1	0.592	1
FAM126B	564	7	V010	1	0.542	1	1	1	1	0.486	1	1	0.576	1
BDP1	570	7	V010	1	0.537	1	1	1	1	0.5	1	1	0.582	1
D930016D06RIK	544	7	V010	1	0.578	1	1	1	1	0.476	1	1	0.586	1
TRAV3N-3	521	7	V010	1	0.641	1	1	1	1	1	1	1.836	1	1
CLEC9A	499	7	V010	1	1	1	1	1	1	1	1	2.252	1	1.587
SMC5	507	7	V010	1	1	1	1	1	1	1	1	1.583	1	1.514
HMGN5	520	7	V010	1	0.642	1	1	1	1	0.557	1	1	1	1.635
GM4464	523	7	V010	1	0.637	1	1	1	1	0.657	1	1.547	1	1
GM2494	551	7	V010	1	0.569	1	1	1	1	0.602	1	1.6	1	1
APBB1IP	516	7	V010	1	0.658	1	1	1	1	0.647	1	1	1	1
PPIG	517	7	V010	1	0.651	1	1	1	1	0.654	1	1	1	1
F630111L10RIK	518	7	V010	1	0.648	1	1	1	1	0.604	1	1	1	1
D3ERTD751E	542	7	V010	1	0.582	1	1	1	1	0.593	1	1	1	1
GM3582	548	7	V010	1	0.572	1	1	1	1	0.598	1	1	1	1
NEXN	530	7	V010	1	0.616	1	1	1	1	0.527	1	1	1	1
DNAJB4	500	7	V010	1	1	1	1	1	1	0.578	1	1	1	1
ACSL4	512	7	V010	1	1	1	1	1	1	0.658	1	1	1	1
LUC7L2	509	7	V010	1	1	1	1	1	1	0.644	1	1	0.652	1
ATP13A3	513	7	V010	1	1	1	1	1	1	0.564	1	1	0.559	1
MNS1	495	7	V010	1	1	1	1	1	1	1	1	1	1	1.655
HSPH1	496	7	V010	1	1	1	1	1	1	1	1	1	1	1.687
2310001H17RIK	524	7	V010	1	0.637	1	1	1	1	1	1	1	1	1
SLFN10-PS	510	7	V010	1	1	1	1	1	1	1	1	1.542	1	1
ZFC3H1	503	7	V010	1	1	1	1	1	1	1	1	1	0.645	1
LYZ2	511	7	V010	1	1	1	1	1	1	1	1	1	0.663	1
1700026D08RIK	493	7	V010	1	1	1	1	1	1	1	1	1	1	1
ERGIC1	494	7	V010	1	1	1	1	1	1	1	1	1	1	1
NOP58	497	7	V010	1	1	1	1	1	1	1	1	1	1	1
HIST1H2AO	498	7	V010	1	1	1	1	1	1	1	1	1	1	1
NEURL3	501	7	V010	1	1	1	1	1	1	1	1	1	1	1
HIST1H2AI	502	7	V010	1	1	1	1	1	1	1	1	1	1	1
HIST1H2AB	504	7	V010	1	1	1	1	1	1	1	1	1	1	1
RB1CC1	505	7	V010	1	1	1	1	1	1	1	1	1	1	1
BCAT2	506	7	V010	1	1	1	1	1	1	1	1	1	1	1
CCDC146	508	7	V010	1	1	1	1	1	1	1	1	1	1	1
SLC6A14	669	4	V001	1	1	1	1	1	0.62	0.631	0.577	1	0.543	1
CPEB4	676	4	V001	1	1	1	1	1	0.652	0.546	1	1	0.571	1
DLST	651	4	V001	1	0.473	1	1	1	0.662	0.468	1	1	0.396	0.651
HMBOX1	652	4	V001	1	0.429	1	1	1	0.622	0.411	1	1	0.395	0.658
SPECC1L	653	4	V001	1	0.413	1	1	1	0.663	0.401	1	1	0.447	0.6
SMC2	759	8	V011	1	0.499	1	1	1	0.62	0.517	1	1	0.631	1
KIF5B	740	8	V011	1	0.608	1	1	1	0.641	0.515	1	1	0.619	1
LIN7C	680	4	V001	1	0.604	1	1	1	0.654	0.54	1	1	0.57	1
KRIT1	741	8	V011	1	0.59	1	1	1	0.65	0.533	1	1	0.521	1
FMR1	726	8	V011	1	0.534	1	1	1	0.664	0.516	1	1	0.563	1
RASA1	751	8	V011	1	0.559	1	1	1	0.65	0.51	1	1	0.556	1
XPO1	777	8	V011	1	0.523	1	1	1	0.658	0.512	1	1	0.598	1
C7	675	4	V001	1	0.552	1	1	1	0.621	0.397	1	1	0.437	1
CALCRL	711	8	V011	1	0.512	1	1	1	0.599	0.488	1	1	0.42	1
5830418K08RIK	697	8	V011	1	0.454	1	1	1	0.599	0.457	1	1	0.44	1
SMEK1	760	8	V011	1	0.419	1	1	1	0.597	0.428	1	1	0.447	1
FAM63B	724	8	V011	1	0.444	1	1	1	0.598	0.425	1	1	0.467	1
SEC22B	687	4	V001	1	0.419	1	1	1	0.601	0.428	1	1	0.478	1
STAG2	688	4	V001	1	0.43	1	1	1	0.625	0.415	1	1	0.455	1
DAB2	721	8	V011	1	0.531	1	1	1	0.629	0.446	1	1	0.45	1
AKAP10	674	4	V001	1	0.49	1	1	1	0.652	0.448	1	1	0.423	1
GM7406	736	8	V011	1	0.495	1	1	1	0.632	0.463	1	1	0.462	1
TRPM7	770	8	V011	1	0.477	1	1	1	0.641	0.47	1	1	0.47	1
SSBP2	764	8	V011	1	0.498	1	1	1	0.665	0.45	1	1	0.458	1
FBXO30	679	4	V001	1	0.506	1	1	1	0.604	0.41	1	1	0.439	1
ROCK2	686	4	V001	1	0.501	1	1	1	0.632	0.406	1	1	0.469	1
EDEM3	677	4	V001	1	0.474	1	1	1	0.638	0.418	1	1	0.454	1
RSF1	757	8	V011	1	0.464	1	1	1	0.63	0.413	1	1	0.446	1
AI314180	673	4	V001	1	0.475	1	1	1	0.663	0.43	1	1	0.475	1
USP53	775	8	V011	1	0.489	1	1	1	0.642	0.449	1	1	0.574	1
FUCA2	727	8	V011	1	0.512	1	1	1	0.58	0.52	1	1	0.501	1
TUSC3	772	8	V011	1	0.484	1	1	1	0.599	0.47	1	1	0.512	1
YTHDF3	780	8	V011	1	0.487	1	1	1	0.635	0.446	1	1	0.499	1
AFF4	700	8	V011	1	0.518	1	1	1	0.63	0.497	1	1	0.499	1
NEMF	744	8	V011	1	0.486	1	1	1	0.63	0.486	1	1	0.527	1
PHIP	748	8	V011	1	0.498	1	1	1	0.645	0.475	1	1	0.539	1
IL15	616	4	V001	1	0.519	1	1	1	0.625	0.474	1	1	0.512	1
RAPH1	685	4	V001	1	0.505	1	1	1	0.641	0.461	1	1	0.498	1
MKLN1	681	4	V001	1	0.519	1	1	1	0.661	0.454	1	1	0.498	1
CYLD	719	8	V011	1	0.46	1	1	1	0.647	0.494	1	1	0.523	1
NLK	682	4	V001	1	0.503	1	1	1	0.666	0.509	1	1	0.527	1
OLA1	683	4	V001	1	0.473	1	1	1	0.666	0.508	1	1	0.545	1
FAR1	725	8	V011	1	0.331	1	1	1	0.584	0.302	1	1	0.422	1
CHUK	716	8	V011	1	0.374	1	1	1	0.552	0.326	1	1	0.332	1
ELMO1	723	8	V011	1	0.429	1	1	1	0.63	0.447	1	1	0.367	1
WLS	602	4	V001	1	0.415	1	1	1	0.659	0.344	1	1	0.363	1
PDE5A	684	4	V001	1	0.424	1	1	1	0.662	0.345	1	1	0.376	1
GM4720	735	8	V011	1	0.391	1	1	1	0.61	0.346	1	1	0.356	1
TOP1	766	8	V011	1	0.403	1	1	1	0.636	0.343	1	1	0.343	1
CCNT2	714	8	V011	1	0.383	1	1	1	0.555	0.374	1	1	0.373	1
GM4122	732	8	V011	1	0.369	1	1	1	0.573	0.371	1	1	0.398	1
ATRX	708	8	V011	1	0.372	1	1	1	0.613	0.385	1	1	0.408	1
D10BWG1070E	720	8	V011	1	0.376	1	1	1	0.633	0.378	1	1	0.375	1
A630089N07RIK	698	8	V011	1	0.382	1	1	1	0.658	0.363	1	1	0.395	1
GM3613	730	8	V011	1	0.369	1	1	1	0.63	0.366	1	1	0.392	1
GTF3C2	738	8	V011	1	0.364	1	1	1	0.627	0.416	1	1	0.436	1
EXOC6B	678	4	V001	1	0.41	1	1	1	0.609	0.366	1	1	0.471	1
YME1L1	689	4	V001	1	0.42	1	1	1	0.612	0.388	1	1	0.428	1
AKAP9	703	8	V011	1	0.348	1	1	1	0.465	0.351	0.506	1	0.375	1
CCNH	713	8	V011	1	0.337	1	1	1	0.484	0.313	0.569	1	0.325	1
MARCH7.	743	8	V011	1	0.369	1	1	1	0.52	0.328	0.624	1	0.364	1
ADK	699	8	V011	1	0.368	1	1	1	0.459	0.308	0.602	1	0.362	1
NIPBL	745	8	V011	1	0.363	1	1	1	0.501	0.305	0.604	1	0.383	1
BC005561	709	8	V011	1	0.375	1	1	1	0.507	0.372	0.604	1	0.381	1
TRAF5	769	8	V011	1	0.371	1	1	1	0.571	0.329	0.559	1	0.358	1
SH3BGRL	758	8	V011	1	0.422	1	1	1	0.516	0.323	0.459	1	0.417	1
OGN	746	8	V011	1	0.405	1	1	1	0.645	0.328	0.473	1	0.394	1
GM14288	728	8	V011	1	0.422	1	1	1	0.608	0.345	0.508	1	0.371	1
RP23-232H13.5	756	8	V011	1	0.385	1	1	1	0.623	0.349	0.496	1	0.389	1
ARHGAP6	706	8	V011	1	0.304	1	1	1	0.421	0.262	0.478	1	0.338	1
PLAA	749	8	V011	1	0.31	1	1	1	0.524	0.253	0.606	1	0.309	1
PALMD	650	4	V001	1	0.449	1	1	1	0.647	0.418	0.624	1	0.44	0.651
INTS6	739	8	V011	1	0.454	1	1	1	0.583	0.333	0.548	1	0.358	0.64
TMX3	671	4	V001	1	0.521	1	1	1	0.648	0.513	0.623	1	0.602	1
BOD1L	658	4	V001	1	0.595	1	1	1	0.627	0.573	0.569	1	0.592	1
ATAD5	657	4	V001	1	0.622	1	1	1	0.624	0.57	0.654	1	0.599	1
SP3	763	8	V011	1	0.589	1	1	1	0.664	0.527	0.663	1	0.642	1
UBA6	773	8	V011	1	0.462	1	1	1	0.6	0.442	0.647	1	0.596	1
DZIP3	722	8	V011	1	0.514	1	1	1	0.642	0.433	0.538	1	0.578	1
REPS2	755	8	V011	1	0.547	1	1	1	0.572	0.454	0.55	1	0.54	1
CCDC141	659	4	V001	1	0.558	1	1	1	0.663	0.533	0.664	1	0.475	1
ZFP935	785	8	V011	1	0.556	1	1	1	0.621	0.468	0.666	1	0.468	1
MTDH	665	4	V001	1	0.479	1	1	1	0.646	0.538	0.654	1	0.502	1
EDIL3	662	4	V001	1	0.476	1	1	1	0.588	0.435	0.598	1	0.536	1
YES1	778	8	V011	1	0.511	1	1	1	0.559	0.461	0.624	1	0.506	1
SLIT2	670	4	V001	1	0.512	1	1	1	0.583	0.462	0.666	1	0.536	1
YOD1	779	8	V011	1	0.537	1	1	1	0.572	0.46	0.651	1	0.523	1
RSRC2	666	4	V001	1	0.491	1	1	1	0.653	0.479	0.661	1	0.502	1
PTBP2	750	8	V011	1	0.516	1	1	1	0.622	0.454	0.646	1	0.503	1
SEPT7.	668	4	V001	1	0.546	1	1	1	0.634	0.481	0.631	1	0.533	1
UBE3A	774	8	V011	1	0.512	1	1	1	0.648	0.454	0.663	1	0.541	1
VPS13A	776	8	V011	1	0.51	1	1	1	0.634	0.462	0.621	1	0.535	1
COPS2	717	8	V011	1	0.523	1	1	1	0.641	0.435	0.577	1	0.515	1
ZFP760	784	8	V011	1	0.519	1	1	1	0.643	0.467	0.586	1	0.495	1
HGF	664	4	V001	1	0.479	1	1	1	0.618	0.453	0.606	1	0.489	1
CEP290	715	8	V011	1	0.47	1	1	1	0.651	0.483	0.575	1	0.512	1
ST8SIA4	615	4	V001	1	0.488	1	1	1	0.58	0.418	0.456	1	0.44	1
ARAP2	705	8	V011	1	0.513	1	1	1	0.613	0.403	0.509	1	0.435	1
ZFP51	783	8	V011	1	0.468	1	1	1	0.635	0.396	0.483	1	0.447	1
SMEK2	761	8	V011	1	0.453	1	1	1	0.623	0.445	0.553	1	0.461	1
AI987944	702	8	V011	1	0.461	1	1	1	0.567	0.445	0.538	1	0.477	1
PCMTD1	747	8	V011	1	0.452	1	1	1	0.588	0.428	0.558	1	0.484	1
BC016423	710	8	V011	1	0.529	1	1	1	0.569	0.421	0.52	1	0.477	1
ABCA5	655	4	V001	1	0.506	1	1	1	0.612	0.433	0.557	1	0.418	1
2810474O19RIK	696	8	V011	1	0.5	1	1	1	0.547	0.428	0.564	1	0.435	1
ANKRD32	656	4	V001	1	0.438	1	1	1	0.625	0.487	0.615	1	0.471	1
TPR	768	8	V011	1	0.436	1	1	1	0.564	0.483	0.642	1	0.485	1
CWF19L2	718	8	V011	1	0.437	1	1	1	0.577	0.404	0.643	1	0.496	1
RBM25	752	8	V011	1	0.474	1	1	1	0.591	0.43	0.649	1	0.476	1
UBE2E3	672	4	V001	1	0.435	1	1	1	0.641	0.442	0.62	1	0.464	1
ZEB1	781	8	V011	1	0.408	1	1	1	0.605	0.434	0.64	1	0.439	1
API5	704	8	V011	1	0.432	1	1	1	0.621	0.394	0.666	1	0.422	1
SCN7A	667	4	V001	1	0.467	1	1	1	0.636	0.419	0.647	1	0.427	1
RBM26	753	8	V011	1	0.437	1	1	1	0.612	0.411	0.659	1	0.46	1
RBM39	754	8	V011	1	0.443	1	1	1	0.608	0.418	0.633	1	0.446	1
TTC14	771	8	V011	1	0.427	1	1	1	0.612	0.418	0.647	1	0.439	1
CSDE1	660	4	V001	1	0.453	1	1	1	0.608	0.404	0.608	1	0.437	1
ASPN	707	8	V011	1	0.446	1	1	1	0.658	0.379	0.517	1	0.425	1
GM14410	729	8	V011	1	0.436	1	1	1	0.663	0.366	0.589	1	0.468	1
TMEM30A	765	8	V011	1	0.422	1	1	1	0.631	0.387	0.554	1	0.453	1
A330076H08RIK	654	4	V001	1	0.403	1	1	1	0.595	0.398	0.56	1	0.417	1
LUC7L3	742	8	V011	1	0.39	1	1	1	0.582	0.383	0.57	1	0.376	1
CTDSPL2	661	4	V001	1	0.4	1	1	1	0.549	0.389	0.647	1	0.434	1
ZFP948	786	8	V011	1	0.43	1	1	1	0.592	0.343	0.582	1	0.421	1
SMG1	762	8	V011	1	0.459	1	1	1	0.547	0.374	0.626	1	0.415	1
EPHA7	663	4	V001	1	0.444	1	1	1	0.554	0.385	0.574	1	0.416	1
ZFP280D	782	8	V011	1	0.457	1	1	1	0.549	0.406	0.558	1	0.426	1
GM3781	731	8	V011	1	0.311	1	1	1	0.592	0.306	1	1	0.277	1
CAMK2D	712	8	V011	1	0.301	1	1	1	0.531	0.281	1	1	0.32	1
GPATCH8	737	8	V011	1	0.272	1	1	1	0.458	0.275	1	1	0.279	1
GM4415	733	8	V011	1	0.264	1	1	1	0.518	0.283	1	1	0.285	1
GM4635	734	8	V011	1	0.288	1	1	1	0.511	0.292	1	1	0.292	1
AI503316	701	8	V011	1	0.284	1	1	1	0.499	0.24	0.57	1.535	0.245	1
TPP2	767	8	V011	1	0.303	1	1	1	0.454	0.234	0.559	1	0.264	0.631
IGHM	606	4	V001	1	1	1	1	1	2.381	4.707	1.918	2.977	3.852	2.599
IGKV6-23	607	4	V001	1	1	1	1	1	2.285	3.31	2.051	2.904	2.827	2.331
IGLV1	608	4	V001	1	1	1	1	1	2.305	1.795	1.583	3.107	1.678	2.027
UMOD	649	4	V001	1	1	1	1	1	1.671	1.68	1.982	1.742	2.459	1.684
CLU	603	4	V001	1	2.192	1	1	1	1.596	2.149	1.64	1.54	2.146	1.654
SERPINA1A	648	4	V001	1	1.614	1	1	1	1.803	1.989	1.716	1.725	1.81	1.697
MYST3	619	4	V001	1	1.712	1	1	1	1.697	1	1.691	1	1	1.626
GPD1	692	8	V011	1	1.534	1	1	1	1.763	1	2.822	1	1.59	1
MYH10	618	4	V001	1	1.723	1	1	1	1.506	1	1	1	1	1
TSPAN18	632	4	V001	1	1.857	1	1	1	1.573	1.607	1	1	1	1
CEACAM1	623	4	V001	1	1.76	1	1	1	1.502	1.653	1	1	1	1
PRELP	629	4	V001	1	1.878	1	1	1	1.516	1.709	1	1	1	1
TSTD2	617	4	V001	1	1	1	1	1	1.525	1	1	1	1	1
VWA3B	620	4	V001	1	1	1	1	1	1.503	1	1	1	1.52	1.535
PLXNB2	610	4	V001	1	3.105	1	1	1	1.538	2.521	1	1	1.996	1
TAP2	614	4	V001	1	2.501	1	1	1	1.791	2.7	2.035	1.51	2.446	1
LTBP4	639	4	V001	1	2.716	1	1	1	1.711	2.566	1.723	1	2.245	1
FASN	691	8	V011	1	2.117	1	1	1	1.719	2.166	2.333	1	2.188	1
ESYT1	635	4	V001	1	2.067	1	1	1	1.674	2.162	1.908	1	2.293	1
STAB1	645	4	V001	1	2.292	1	1	1	1.679	2.314	1.744	1	2.32	1
MMRN2	694	8	V011	1	2.149	1	1	1	1.815	2.319	1.817	1	2.275	1
KDR	693	8	V011	1	2.394	1	1	1	1.61	2.054	1	1	1.915	1
CPSF1	624	4	V001	1	1.953	1	1	1	1.522	1.952	1	1	1.832	1
RGP1	630	4	V001	1	2.204	1	1	1	1.583	1.797	1	1	1.936	1
IGFBP5	626	4	V001	1	1.566	1	1	1	1.659	1.593	1	1	1.544	1
LRRC56	628	4	V001	1	1.628	1	1	1	1.516	1.902	1	1	1.907	1
SYK	604	4	V001	1	1.715	1	1	1	1.504	1.877	1	1	1.571	1
ANAPC2	621	4	V001	1	1.736	1	1	1	1.522	1.829	1	1	1.727	1
CFLAR	609	4	V001	1	1.912	1	1	1	1.599	1.633	1	1	1.57	1
DOCK6	625	4	V001	1	1.959	1	1	1	1.516	1.881	1	1	1.564	1
ARHGAP23	690	8	V011	1	1.909	1	1	1	1.563	1.86	1	1	1.616	1
TMCC3	631	4	V001	1	2.026	1	1	1	1.558	1.815	1	1	1.58	1
GM5506	636	4	V001	1	1.8	1	1	1	1.552	1.871	1.982	1	1.86	1
RAB11B	642	4	V001	1	1.915	1	1	1	1.591	1.938	1.879	1	1.974	1
PRPF8	641	4	V001	1	1.764	1	1	1	1.518	1.972	1.507	1	1.639	1
LAMB2	638	4	V001	1	2.136	1	1	1	1.541	2.01	1.796	1	1.828	1
PCDHGA7	640	4	V001	1	2.019	1	1	1	1.536	1.826	1.599	1	1.74	1
NFIC	601	4	V001	1	1.966	1	1	1	1.563	2.094	1.57	1	1.76	1
RCSD1	643	4	V001	1	2.121	1	1	1	1.585	2.028	1.525	1	1.876	1
ZMIZ1	612	4	V001	1	1.753	1	1	1	1.859	1.896	1.665	1	1.516	1
TKT	695	8	V011	1	1.625	1	1	1	1.515	1.753	1.649	1	1.876	1
SOX13	611	4	V001	1	1.565	1	1	1	1.506	1.576	1.563	1	1.637	1
DUSP28	634	4	V001	1	1.525	1	1	1	1.501	1.671	1.508	1	1.722	1
6430527G18RIK	633	4	V001	1	1.671	1	1	1	1.591	1.659	1.557	1	1.567	1
REEP4	644	4	V001	1	1.691	1	1	1	1.536	1.517	1.514	1	1.561	1
CD22	605	4	V001	1	1	1	1	1	1.536	1.724	1.611	1	1	1
AKNA	646	4	V001	1	1	1	1	1	1.575	1.67	1.58	1.688	1	1
KNDC1	627	4	V001	1	1	1	1	1	1.537	1.578	1	1.627	1.731	1.547
CD4	613	4	V001	1	1	1	1	1	1.613	1.894	1.596	1.553	2.024	1
WDFY4	647	4	V001	1	1	1	1	1	1.534	1.92	1.623	1.653	1.819	1
CCDC33	622	4	V001	1	1	1	1	1	1.514	1.571	1	1	1.739	1
HMHA1	637	4	V001	1	1	1	1	1	1.527	1.766	1.597	1	1.662	1
